# Supplementary material for: Network-Based Metabolism-Centered Screening of Potential Drug Targets in Klebsiella pneumoniae at Genome Scale
Source: Front Cell Infect Microbiol. 2020 Jan 14;9:447. doi: 10.3389/fcimb.2019.00447 (PMC6970976; doi:10.3389/fcimb.2019.00447)
Supplement: Supplementary file 1 [file Data_Sheet_1.xlsx]

## Sheet: Content
	Supplementary Files for
	Network-based metabolism-centered screening of potential drug targets in Klebsiella pneumoniae at genome scale
	Müberra Fatma Cesur, Bushra Siraj, Reaz Uddin, Saliha Durmuş, Tunahan Çakır*
	*tcakir@gtu.edu.tr
	Supplementary Dataset 1: New Biomass Formation Rxn - Coefficients for the new biomass formation reaction.
	Supplementary Dataset 2: Host-Mimicking Growth Media - Host-mimicking growth media including human body fluid (HBF), sputum-macrophage (SM), and generic host media.
	Supplementary Dataset 3: Gene Essentiality Analysis - List of the essential genes in identified through human body fluid (HBF), sputum-macrophage (SM), and generic host media simulations.
	Supplementary Dataset 4: Druggability Analysis - Evaluation of druggability properties of the putative targets obtained through human body fluid (HBF) and sputum-macrophage (SM) simulations.
	Supplementary Dataset 5: Putative Inhibitor List - Top 5% compounds with their ZINC ID and scores.
	Supplementary Dataset 6: Common Metabolite List - List of the metabolic compounds shared by human and K. pneumoniae.

## Sheet: 1. New Biomass Formation Rxn
	Supplementary Dataset 1 | Coefficients for the new biomass formation reaction. The universal prokaryotic compounds incorparated into the genome-scale metabolic network of Klebsiella pneumoniae MGH 78578 are shown in red letters.
	Index	Metabolite	Description	Coefficient
	366	adp[c]	ADP	71.7
	369	adphep_LD[c]	ADP-L-glycero-D-manno-heptose	-0.007
	392	ala_L[c]	L-Alanine	-0.621
	406	amet[c]	S-Adenosyl-L-methionine	-0.000223
	444	arg_L[c]	L-Arginine	-0.306
	452	asn_L[c]	L-Asparagine	-0.204
	459	asp_L[c]	L-Aspartate	-0.31
	463	atp[c]	ATP	-71.785
	530	clpn160[p]	cardiolipin (tetrahexadecanoyl, n-C16:0)	-0.0013
	531	clpn161[p]	cardiolipin (tetrahexadec-9-enoyl, n-C16:1)	-0.0004
	533	clpn181[p]	cardiolipin (tetraoctadec-11-enoyl, n-C18:1)	-0.0002
	543	coa[c]	Coenzyme A	-0.000168
	575	ctp[c]	CTP	-0.117
	593	cys_L[c]	L-Cysteine	-0.078
	610	datp[c]	dATP	-0.017
	623	dctp[c]	dCTP	-0.022
	640	dgtp[c]	dGTP	-0.022
	700	dtdprmn[c]	dTDP-L-rhamnose	-0.142
	704	dttp[c]	dTTP	-0.017
	736	fad[c]	Flavin adenine dinucleotide oxidized	-0.000223
	770	fmn[c]	FMN	-1e-05
	842	gam6p[c]	D-Glucosamine 6-phosphate	-0.011
	871	gln_L[c]	L-Glutamine	-0.251
	876	glu_L[c]	L-Glutamate	-0.304
	887	gly[c]	Glycine	-0.539
	930	gtp[c]	GTP	-0.124
	938	h[c]	H+	71.7
	944	h2o[c]	H2O	-66.5191
	974	his_L[c]	L-Histidine	-0.089
	1007	ile_L[c]	L-Isoleucine	-0.199
	1031	kdo[c]	3-Deoxy-D-manno-2-octulosonate	-0.005
	1052	leu_L[c]	L-Leucine	-0.383
	1061	lipidA[c]	2,3,23-Tetrakis(beta-hydroxymyristoyl)-D-glucosaminyl-1,6-beta-D-glucosamine 1,4-bisphosphate	-0.0204
	1067	lys_L[c]	L-Lysine	-0.239
	1101	man1p[c]	D-Mannose 1-phosphate	-0.053
	1117	met_L[c]	L-Methionine	-0.095
	1164	murein5px4p[p]	two disacharide linked murein units, pentapeptide crosslinked tetrapeptide (A2pm->D-ala) (middle of chain)	-0.011
	1177	nad[c]	Nicotinamide adenine dinucleotide	-0.001787
	1178	nadh[c]	Nicotinamide adenine dinucleotide - reduced	-4.5e-05
	1179	nadp[c]	Nicotinamide adenine dinucleotide phosphate	-0.000112
	1180	nadph[c]	Nicotinamide adenine dinucleotide phosphate - reduced	-0.000335
	1266	pe160[p]	phosphatidylethanolamine (dihexadecanoyl, n-C16:0)	-0.02952
	1267	pe160[c]	phosphatidylethanolamine (dihexadecanoyl, n-C16:0)	-0.01148
	1268	pe161[p]	phosphatidylethanolamine (dihexadec-9enoyl, n-C16:1)	-0.00936
	1269	pe161[c]	phosphatidylethanolamine (dihexadec-9enoyl, n-C16:1)	-0.00364
	1272	pe181[p]	phosphatidylethanolamine (dioctadec-11-enoyl, n-C18:1)	-0.00576
	1273	pe181[c]	phosphatidylethanolamine (dioctadec-11-enoyl, n-C18:1)	-0.00224
	1283	pg160[p]	Phosphatidylglycerol (dihexadecanoyl, n-C16:0)	-0.001015
	1284	pg160[c]	Phosphatidylglycerol (dihexadecanoyl, n-C16:0)	-0.001185
	1285	pg161[p]	Phosphatidylglycerol (dihexadec-9-enoyl, n-C16:1)	-0.000323
	1286	pg161[c]	Phosphatidylglycerol (dihexadec-9-enoyl, n-C16:1)	-0.000377
	1289	pg181[p]	Phosphatidylglycerol (dioctadec-11-enoyl, n-C18:1)	-0.000185
	1290	pg181[c]	Phosphatidylglycerol (dioctadec-11-enoyl, n-C18:1)	-0.000215
	1308	phe_L[c]	L-Phenylalanine	-0.211
	1319	pi[c]	Phosphate	71.7
	1336	ppi[c]	Diphosphate	0.51169
	1355	pro_L[c]	L-Proline	-0.191
	1379	pydx5p[c]	Pyridoxal 5-phosphate	-0.000223
	1426	ser_L[c]	L-Serine	-0.444
	1500	thr_L[c]	L-Threonine	-0.265
	1549	trp_L[c]	L-Tryptophan	-0.066
	1555	ttdca[c]	tetradecanoate (n-C14:0)	-0.0408
	1566	tyr_L[c]	L-Tyrosine	-0.066
	1600	udpg[c]	UDPglucose	-0.003
	1603	udpgal[c]	UDPgalactose	-0.076
	1604	udpgalur[c]	UDPgalacturonate	-0.001
	1631	utp[c]	UTP	-0.107
	1634	val_L[c]	L-Valine	-0.319

## Sheet: 2. Host-Mimicking Growth Media
	Supplementary Dataset 2 | Host-mimicking growth media including (A) human body fluid (HBF), (B) sputum-macrophage (SM), and (C) generic host media. The compounds in each medium were integrated into the genome-scale metabolic network during the growth simulations.
	(A) Human Body Fluid (HBF) Medium							(B) Sputum-Macrophage (SM) Medium							(C) Generic Host Medium
	Index	Reaction	Description	Lower Bound	Upper Bound	Uptake Reaction Formula		Index	Reaction	Description	Lower Bound	Upper Bound	Uptake Reaction Formula		Index	Reaction	Description	Lower Bound	Upper Bound	Uptake Reaction Formula
	1989	'EX_4abut_e'	'4-Aminobutanoate exchange'	-10	1000	'4abut[e] <=> '		2179	'EX_na1_e'	'Sodium exchange'	-10	1000	'na1[e] <=> '		1971	'EX_12ppd_S_e'	'(S)-Propane-1,2-diol exchange'	-10	1000	'12ppd_S[e] <=> '
	1991	'EX_4hphac_e'	'4-Hydroxyphenylacetate exchange'	-10	1000	'4hphac[e] <=> '		2147	'EX_k_e'	'potassium exchange'	-10	1000	'k[e] <=> '		1978	'EX_23cump_e'	'2'',3''-Cyclic UMP exchange'	-10	1000	'23cump[e] <=> '
	1996	'EX_ac_e'	'Acetate exchange'	-10	1000	'ac[e] <=> '		2181	'EX_nh4_e'	'Ammonium exchange'	-10	1000	'nh4[e] <=> '		1982	'EX_34dhpac_e'	'3,4-Dihydroxyphenylacetaldehyde exchange'	-10	1000	'34dhpac[e] <=> '
	1997	'EX_acald_e'	'Acetaldehyde exchange'	-10	1000	'acald[e] <=> '		2172	'EX_mg2_e'	'magnesium exchange'	-10	1000	'mg2[e] <=> '		1988	'EX_3ump_e'	'3''-UMP exchange'	-10	1000	'3ump[e] <=> '
	2000	'EX_acgam_e'	'N-Acetyl-D-glucosamine exchange'	-10	1000	'acgam[e] <=> '		2186	'EX_no3_e'	'Nitrate exchange'	-10	1000	'no3[e] <=> '		1989	'EX_4abut_e'	'4-Aminobutanoate exchange'	-10	1000	'4abut[e] <=> '
	2006	'EX_ade_e'	'Adenine exchange'	-10	1000	'ade[e] <=> '		2198	'EX_pi_e'	'Phosphate exchange'	-10	1000	'pi[e] <=> '		1990	'EX_4hoxpacd_e'	'4-Hydroxyphenylacetaldehyde exchange'	-10	1000	'4hoxpacd[e] <=> '
	2007	'EX_adn_e'	'Adenosine exchange'	-10	1000	'adn[e] <=> '		2220	'EX_so4_e'	'Sulfate exchange'	-10	1000	'so4[e] <=> '		1991	'EX_4hphac_e'	'4-Hydroxyphenylacetate exchange'	-10	1000	'4hphac[e] <=> '
	2011	'EX_akg_e'	'2-Oxoglutarate exchange'	-10	1000	'akg[e] <=> '		2216	'EX_ser_L_e'	'L-Serine exchange'	-10	1000	'ser_L[e] <=> '		1996	'EX_ac_e'	'Acetate exchange'	-10	1000	'ac[e] <=> '
	2012	'EX_ala_B_e'	'beta-Alanine exchange'	-10	1000	'ala_B[e] <=> '		2229	'EX_thr_L_e'	'L-Threonine exchange'	-10	1000	'thr_L[e] <=> '		1997	'EX_acald_e'	'Acetaldehyde exchange'	-10	1000	'acald[e] <=> '
	2013	'EX_ala_D_e'	'D-Alanine exchange'	-10	1000	'ala_D[e] <=> '		2014	'EX_ala_L_e'	'L-Alanine exchange'	-10	1000	'ala_L[e] <=> '		1998	'EX_acgal_e'	'N-Acetyl-D-galactosamine exchange'	-10	1000	'acgal[e] <=> '
	2014	'EX_ala_L_e'	'L-Alanine exchange'	-10	1000	'ala_L[e] <=> '		2112	'EX_gly_e'	'Glycine exchange'	-10	1000	'gly[e] <=> '		1999	'EX_acgal1p_e'	'N-Acetyl-D-galactosamine 1-phosphate exchange'	-10	1000	'acgal1p[e] <=> '
	2017	'EX_amp_e'	'AMP exchange'	-10	1000	'amp[e] <=> '		2204	'EX_pro_L_e'	'L-Proline exchange'	-10	1000	'pro_L[e] <=> '		2000	'EX_acgam_e'	'N-Acetyl-D-glucosamine exchange'	-10	1000	'acgam[e] <=> '
	2019	'EX_arab_L_e'	'L-Arabinose exchange'	-10	1000	'arab_L[e] <=> '		2141	'EX_ile_L_e'	'L-Isoleucine exchange'	-10	1000	'ile_L[e] <=> '		2001	'EX_acgam1p_e'	'N-Acetyl-D-glucosamine 1-phosphate exchange'	-10	1000	'acgam1p[e] <=> '
	2020	'EX_arg_L_e'	'L-Arginine exchange'	-10	1000	'arg_L[e] <=> '		2152	'EX_leu_L_e'	'L-Leucine exchange'	-10	1000	'leu_L[e] <=> '		2002	'EX_acmana_e'	'N-Acetyl-D-mannosamine exchange'	-10	1000	'acmana[e] <=> '
	2021	'EX_ascb_L_e'	'L-Ascorbate exchange'	-10	1000	'ascb_L[e] <=> '		2253	'EX_val_L_e'	'L-Valine exchange'	-10	1000	'val_L[e] <=> '		2006	'EX_ade_e'	'Adenine exchange'	-10	1000	'ade[e] <=> '
	2022	'EX_asn_L_e'	'L-Asparagine exchange'	-10	1000	'asn_L[e] <=> '		2024	'EX_asp_L_e'	'L-Aspartate exchange'	-10	1000	'asp_L[e] <=> '		2007	'EX_adn_e'	'Adenosine exchange'	-10	1000	'adn[e] <=> '
	2024	'EX_asp_L_e'	'L-Aspartate exchange'	-10	1000	'asp_L[e] <=> '		2111	'EX_glu_L_e'	'L-Glutamate exchange'	-10	1000	'glu_L[e] <=> '		2008	'EX_adocbl_e'	'Adenosylcobalamin exchange'	-10	1000	'adocbl[e] <=> '
	2026	'EX_but_e'	'Butyrate (n-C4:0) exchange'	-10	1000	'but[e] <=> '		2196	'EX_phe_L_e'	'L-Phenylalanine exchange'	-10	1000	'phe_L[e] <=> '		2010	'EX_agm_e'	'Agmatine exchange'	-10	1000	'agm[e] <=> '
	2028	'EX_bz_e'	'Benzoate exchange'	-10	1000	'bz[e] <=> '		2242	'EX_tyr_L_e'	'L-Tyrosine exchange'	-10	1000	'tyr_L[e] <=> '		2011	'EX_akg_e'	'2-Oxoglutarate exchange'	-10	1000	'akg[e] <=> '
	2029	'EX_ca2_e'	'Calcium exchange'	-10	1000	'ca2[e] <=> '		2236	'EX_trp_L_e'	'L-Tryptophan exchange'	-10	1000	'trp_L[e] <=> '		2012	'EX_ala_B_e'	'beta-Alanine exchange'	-10	1000	'ala_B[e] <=> '
	2034	'EX_cgly_e'	'Cys-Gly exchange'	-10	1000	'cgly[e] <=> '		2155	'EX_lys_L_e'	'L-Lysine exchange'	-10	1000	'lys_L[e] <=> '		2013	'EX_ala_D_e'	'D-Alanine exchange'	-10	1000	'ala_D[e] <=> '
	2035	'EX_chol_e'	'Choline exchange'	-10	1000	'chol[e] <=> '		2136	'EX_his_L_e'	'L-Histidine exchange'	-10	1000	'his_L[e] <=> '		2014	'EX_ala_L_e'	'L-Alanine exchange'	-10	1000	'ala_L[e] <=> '
	2036	'EX_cit_e'	'Citrate exchange'	-10	1000	'cit[e] <=> '		2020	'EX_arg_L_e'	'L-Arginine exchange'	-10	1000	'arg_L[e] <=> '		2015	'EX_alaala_e'	'D-Alanyl-D-alanine exchange'	-10	1000	'alaala[e] <=> '
	2037	'EX_cl_e'	'Chloride exchange'	-10	1000	'cl[e] <=> '		2192	'EX_orn_e'	'Ornithine exchange'	-10	1000	'orn[e] <=> '		2017	'EX_amp_e'	'AMP exchange'	-10	1000	'amp[e] <=> '
	2038	'EX_cmp_e'	'CMP exchange'	-10	1000	'cmp[e] <=> '		2049	'EX_cys_L_e'	'L-Cysteine exchange'	-10	1000	'cys_L[e] <=> '		2019	'EX_arab_L_e'	'L-Arabinose exchange'	-10	1000	'arab_L[e] <=> '
	2039	'EX_co2_e'	'CO2 exchange'	-10	1000	'co2[e] <=> '		2169	'EX_met_L_e'	'L-Methionine exchange'	-10	1000	'met_L[e] <=> '		2020	'EX_arg_L_e'	'L-Arginine exchange'	-10	1000	'arg_L[e] <=> '
	2042	'EX_crn_e'	'L-Carnitine exchange'	-10	1000	'crn[e] <=> '		2105	'EX_glc_D_e'	'D-Glucose exchange'	-10	1000	'glc_D[e] <=> '		2021	'EX_ascb_L_e'	'L-Ascorbate exchange'	-10	1000	'ascb_L[e] <=> '
	2043	'EX_csn_e'	'Cytosine exchange'	-10	1000	'csn[e] <=> '		2150	'EX_lac_L_e'	'L-Lactate exchange'	-10	1000	'lac_L[e] <=> '		2022	'EX_asn_L_e'	'L-Asparagine exchange'	-10	1000	'asn_L[e] <=> '
	2046	'EX_cyan_e'	'Hydrogen cyanide exchange'	-10	1000	'cyan[e] <=> '		2074	'EX_fe2_e'	'Fe2+ exchange'	-10	1000	'fe2[e] <=> '		2024	'EX_asp_L_e'	'L-Aspartate exchange'	-10	1000	'asp_L[e] <=> '
	2049	'EX_cys_L_e'	'L-Cysteine exchange'	-10	1000	'cys_L[e] <=> '		2029	'EX_ca2_e'	'Calcium exchange'	-10	1000	'ca2[e] <=> '		2026	'EX_but_e'	'Butyrate (n-C4:0) exchange'	-10	1000	'but[e] <=> '
	2050	'EX_cytd_e'	'Cytidine exchange'	-10	1000	'cytd[e] <=> '		2037	'EX_cl_e'	'Chloride exchange'	-10	1000	'cl[e] <=> '		2028	'EX_bz_e'	'Benzoate exchange'	-10	1000	'bz[e] <=> '
	2051	'EX_dad_2_e'	'Deoxyadenosine exchange'	-10	1000	'dad_2[e] <=> '		2126	'EX_h_e'	'H+ exchange'	-10	1000	'h[e] <=> '		2029	'EX_ca2_e'	'Calcium exchange'	-10	1000	'ca2[e] <=> '
	2055	'EX_dcyt_e'	'Deoxycytidine exchange'	-10	1000	'dcyt[e] <=> '		2128	'EX_h2o_e'	'H2O exchange'	-10	1000	'h2o[e] <=> '		2031	'EX_cbl1_e'	'Cob(I)alamin exchange'	-10	1000	'cbl1[e] <=> '
	2058	'EX_dgsn_e'	'Deoxyguanosine exchange'	-10	1000	'dgsn[e] <=> '		2187	'EX_o2_e'	'O2 exchange'	-10	1000	'o2[e] <=> '		2034	'EX_cgly_e'	'Cys-Gly exchange'	-10	1000	'cgly[e] <=> '
	2062	'EX_din_e'	'Deoxyinosine exchange'	-10	1000	'din[e] <=> '		2190	'EX_ocdcea_e'	'octadecenoate (n-C18:1) exchange'	-10	1000	'ocdcea[e] <=> '		2035	'EX_chol_e'	'Choline exchange'	-10	1000	'chol[e] <=> '
	2065	'EX_dopa_e'	'Dopamine exchange'	-10	1000	'dopa[e] <=> '		2110	'EX_gln_L_e'	'L-Glutamine exchange'	-10	1000	'gln_L[e] <=> '		2036	'EX_cit_e'	'Citrate exchange'	-10	1000	'cit[e] <=> '
	2068	'EX_duri_e'	'Deoxyuridine exchange'	-10	1000	'duri[e] <=> '		2238	'EX_ttdca_e'	'tetradecanoate (n-C14:0) exchange'	-10	1000	'ttdca[e] <=> '		2037	'EX_cl_e'	'Chloride exchange'	-10	1000	'cl[e] <=> '
	2071	'EX_etoh_e'	'Ethanol exchange'	-10	1000	'etoh[e] <=> '		2209	'EX_pyr_e'	'Pyruvate exchange'	-10	1000	'pyr[e] <=> '		2038	'EX_cmp_e'	'CMP exchange'	-10	1000	'cmp[e] <=> '
	2074	'EX_fe2_e'	'Fe2+ exchange'	-10	1000	'fe2[e] <=> '		2189	'EX_ocdca_e'	'octadecanoate (n-C18:0) exchange'	-10	1000	'ocdca[e] <=> '		2039	'EX_co2_e'	'CO2 exchange'	-10	1000	'co2[e] <=> '
	2075	'EX_fe3_e'	'Fe3+ exchange'	-10	1000	'fe3[e] <=> '		2026	'EX_but_e'	'Butyrate (n-C4:0) exchange'	-10	1000	'but[e] <=> '		2042	'EX_crn_e'	'L-Carnitine exchange'	-10	1000	'crn[e] <=> '
	2081	'EX_for_e'	'Formate exchange'	-10	1000	'for[e] <=> '									2043	'EX_csn_e'	'Cytosine exchange'	-10	1000	'csn[e] <=> '
	2082	'EX_fru_e'	'D-Fructose exchange'	-10	1000	'fru[e] <=> '									2046	'EX_cyan_e'	'Hydrogen cyanide exchange'	-10	1000	'cyan[e] <=> '
	2085	'EX_fuc_L_e'	'L-Fucose exchange'	-10	1000	'fuc_L[e] <=> '									2047	'EX_cynt_e'	'Cyanate exchange'	-10	1000	'cynt[e] <=> '
	2094	'EX_gal_e'	'D-Galactose exchange'	-10	1000	'gal[e] <=> '									2049	'EX_cys_L_e'	'L-Cysteine exchange'	-10	1000	'cys_L[e] <=> '
	2102	'EX_gam_e'	'D-Glucosamine exchange'	-10	1000	'gam[e] <=> '									2050	'EX_cytd_e'	'Cytidine exchange'	-10	1000	'cytd[e] <=> '
	2104	'EX_gdp_e'	'GDP exchange'	-10	1000	'gdp[e] <=> '									2051	'EX_dad_2_e'	'Deoxyadenosine exchange'	-10	1000	'dad_2[e] <=> '
	2105	'EX_glc_D_e'	'D-Glucose exchange'	-10	1000	'glc_D[e] <=> '									2052	'EX_damp_e'	'dAMP exchange'	-10	1000	'damp[e] <=> '
	2110	'EX_gln_L_e'	'L-Glutamine exchange'	-10	1000	'gln_L[e] <=> '									2053	'EX_dca_e'	'Decanoate (n-C10:0) exchange'	-10	1000	'dca[e] <=> '
	2111	'EX_glu_L_e'	'L-Glutamate exchange'	-10	1000	'glu_L[e] <=> '									2054	'EX_dcmp_e'	'dCMP exchange'	-10	1000	'dcmp[e] <=> '
	2112	'EX_gly_e'	'Glycine exchange'	-10	1000	'gly[e] <=> '									2055	'EX_dcyt_e'	'Deoxycytidine exchange'	-10	1000	'dcyt[e] <=> '
	2114	'EX_glyb_e'	'Glycine betaine exchange'	-10	1000	'glyb[e] <=> '									2057	'EX_dgmp_e'	'dGMP exchange'	-10	1000	'dgmp[e] <=> '
	2115	'EX_glyc_e'	'Glycerol exchange'	-10	1000	'glyc[e] <=> '									2058	'EX_dgsn_e'	'Deoxyguanosine exchange'	-10	1000	'dgsn[e] <=> '
	2120	'EX_gmp_e'	'GMP exchange'	-10	1000	'gmp[e] <=> '									2059	'EX_dha_e'	'Dihydroxyacetone exchange'	-10	1000	'dha[e] <=> '
	2121	'EX_gsn_e'	'Guanosine exchange'	-10	1000	'gsn[e] <=> '									2061	'EX_dimp_e'	'dIMP exchange'	-10	1000	'dimp[e] <=> '
	2122	'EX_gthox_e'	'Oxidized glutathione exchange'	-10	1000	'gthox[e] <=> '									2062	'EX_din_e'	'Deoxyinosine exchange'	-10	1000	'din[e] <=> '
	2123	'EX_gthrd_e'	'Reduced glutathione exchange'	-10	1000	'gthrd[e] <=> '									2065	'EX_dopa_e'	'Dopamine exchange'	-10	1000	'dopa[e] <=> '
	2124	'EX_gtp_e'	'GTP exchange'	-10	1000	'gtp[e] <=> '									2066	'EX_dtmp_e'	'dTMP exchange'	-10	1000	'dtmp[e] <=> '
	2125	'EX_gua_e'	'Guanine exchange'	-10	1000	'gua[e] <=> '									2067	'EX_dump_e'	'dUMP exchange'	-10	1000	'dump[e] <=> '
	2126	'EX_h_e'	'H+ exchange'	-10	1000	'h[e] <=> '									2068	'EX_duri_e'	'Deoxyuridine exchange'	-10	1000	'duri[e] <=> '
	2128	'EX_h2o_e'	'H2O exchange'	-10	1000	'h2o[e] <=> '									2069	'EX_etha_e'	'Ethanolamine exchange'	-10	1000	'etha[e] <=> '
	2129	'EX_h2o2_e'	'Hydrogen peroxide exchange'	-10	1000	'h2o2[e] <=> '									2071	'EX_etoh_e'	'Ethanol exchange'	-10	1000	'etoh[e] <=> '
	2133	'EX_hdca_e'	'Hexadecanoate (n-C16:0) exchange'	-10	1000	'hdca[e] <=> '									2072	'EX_f6p_e'	'D-Fructose 6-phosphate exchange'	-10	1000	'f6p[e] <=> '
	2134	'EX_hdcea_e'	'Hexadecenoate (n-C16:1) exchange'	-10	1000	'hdcea[e] <=> '									2073	'EX_fald_e'	'Formaldehyde exchange'	-10	1000	'fald[e] <=> '
	2136	'EX_his_L_e'	'L-Histidine exchange'	-10	1000	'his_L[e] <=> '									2074	'EX_fe2_e'	'Fe2+ exchange'	-10	1000	'fe2[e] <=> '
	2137	'EX_hom_L_e'	'L-Homoserine exchange'	-10	1000	'hom_L[e] <=> '									2075	'EX_fe3_e'	'Fe3+ exchange'	-10	1000	'fe3[e] <=> '
	2139	'EX_hxan_e'	'Hypoxanthine exchange'	-10	1000	'hxan[e] <=> '									2081	'EX_for_e'	'Formate exchange'	-10	1000	'for[e] <=> '
	2141	'EX_ile_L_e'	'L-Isoleucine exchange'	-10	1000	'ile_L[e] <=> '									2082	'EX_fru_e'	'D-Fructose exchange'	-10	1000	'fru[e] <=> '
	2142	'EX_imp_e'	'IMP exchange'	-10	1000	'imp[e] <=> '									2085	'EX_fuc_L_e'	'L-Fucose exchange'	-10	1000	'fuc_L[e] <=> '
	2144	'EX_inost_e'	'myo-Inositol exchange'	-10	1000	'inost[e] <=> '									2086	'EX_fum_e'	'Fumarate exchange'	-10	1000	'fum[e] <=> '
	2145	'EX_ins_e'	'Inosine exchange'	-10	1000	'ins[e] <=> '									2087	'EX_g1p_e'	'D-Glucose 1-phosphate exchange'	-10	1000	'g1p[e] <=> '
	2149	'EX_lac_D_e'	'D-Lactate exchange'	-10	1000	'lac_D[e] <=> '									2088	'EX_g3pc_e'	'sn-Glycero-3-phosphocholine exchange'	-10	1000	'g3pc[e] <=> '
	2150	'EX_lac_L_e'	'L-Lactate exchange'	-10	1000	'lac_L[e] <=> '									2093	'EX_g6p_e'	'D-Glucose 6-phosphate exchange'	-10	1000	'g6p[e] <=> '
	2151	'EX_lcts_e'	'Lactose exchange'	-10	1000	'lcts[e] <=> '									2094	'EX_gal_e'	'D-Galactose exchange'	-10	1000	'gal[e] <=> '
	2152	'EX_leu_L_e'	'L-Leucine exchange'	-10	1000	'leu_L[e] <=> '									2096	'EX_gal1p_e'	'alpha-D-Galactose 1-phosphate exchange'	-10	1000	'gal1p[e] <=> '
	2155	'EX_lys_L_e'	'L-Lysine exchange'	-10	1000	'lys_L[e] <=> '									2100	'EX_galt_e'	'Galactitol exchange'	-10	1000	'galt[e] <=> '
	2159	'EX_malt_e'	'Maltose exchange'	-10	1000	'malt[e] <=> '									2102	'EX_gam_e'	'D-Glucosamine exchange'	-10	1000	'gam[e] <=> '
	2162	'EX_malttr_e'	'Maltotriose exchange'	-10	1000	'malttr[e] <=> '									2103	'EX_gam6p_e'	'D-Glucosamine 6-phosphate exchange'	-10	1000	'gam6p[e] <=> '
	2164	'EX_man_e'	'D-Mannose exchange'	-10	1000	'man[e] <=> '									2104	'EX_gdp_e'	'GDP exchange'	-10	1000	'gdp[e] <=> '
	2169	'EX_met_L_e'	'L-Methionine exchange'	-10	1000	'met_L[e] <=> '									2105	'EX_glc_D_e'	'D-Glucose exchange'	-10	1000	'glc_D[e] <=> '
	2179	'EX_na1_e'	'Sodium exchange'	-10	1000	'na1[e] <=> '									2106	'EX_glcn_e'	'D-Gluconate exchange'	-10	1000	'glcn[e] <=> '
	2180	'EX_nac_e'	'Nicotinate exchange'	-10	1000	'nac[e] <=> '									2107	'EX_glcr_e'	'D-Glucarate exchange'	-10	1000	'glcr[e] <=> '
	2184	'EX_no_e'	'Nitric oxide exchange'	-10	1000	'no[e] <=> '									2108	'EX_glcur_e'	'D-Glucuronate exchange'	-10	1000	'glcur[e] <=> '
	2187	'EX_o2_e'	'O2 exchange'	-10	1000	'o2[e] <=> '									2109	'EX_glcur1p_e'	'D-Glucuronate 1-phosphate exchange'	-10	1000	'glcur1p[e] <=> '
	2188	'EX_o2s_e'	'Superoxide anion exchange'	-10	1000	'o2s[e] <=> '									2110	'EX_gln_L_e'	'L-Glutamine exchange'	-10	1000	'gln_L[e] <=> '
	2189	'EX_ocdca_e'	'octadecanoate (n-C18:0) exchange'	-10	1000	'ocdca[e] <=> '									2111	'EX_glu_L_e'	'L-Glutamate exchange'	-10	1000	'glu_L[e] <=> '
	2190	'EX_ocdcea_e'	'octadecenoate (n-C18:1) exchange'	-10	1000	'ocdcea[e] <=> '									2112	'EX_gly_e'	'Glycine exchange'	-10	1000	'gly[e] <=> '
	2191	'EX_octa_e'	'octanoate (n-C8:0) exchange'	-10	1000	'octa[e] <=> '									2113	'EX_glyald_e'	'D-Glyceraldehyde exchange'	-10	1000	'glyald[e] <=> '
	2192	'EX_orn_e'	'Ornithine exchange'	-10	1000	'orn[e] <=> '									2114	'EX_glyb_e'	'Glycine betaine exchange'	-10	1000	'glyb[e] <=> '
	2196	'EX_phe_L_e'	'L-Phenylalanine exchange'	-10	1000	'phe_L[e] <=> '									2115	'EX_glyc_e'	'Glycerol exchange'	-10	1000	'glyc[e] <=> '
	2197	'EX_pheme_e'	'Protoheme exchange'	-10	1000	'pheme[e] <=> '									2116	'EX_glyc_R_e'	'(R)-Glycerate exchange'	-10	1000	'glyc_R[e] <=> '
	2198	'EX_pi_e'	'Phosphate exchange'	-10	1000	'pi[e] <=> '									2118	'EX_glyc3p_e'	'Glycerol 3-phosphate exchange'	-10	1000	'glyc3p[e] <=> '
	2199	'EX_pnto_R_e'	'(R)-Pantothenate exchange'	-10	1000	'pnto_R[e] <=> '									2119	'EX_glyclt_e'	'Glycolate exchange'	-10	1000	'glyclt[e] <=> '
	2204	'EX_pro_L_e'	'L-Proline exchange'	-10	1000	'pro_L[e] <=> '									2120	'EX_gmp_e'	'GMP exchange'	-10	1000	'gmp[e] <=> '
	2209	'EX_pyr_e'	'Pyruvate exchange'	-10	1000	'pyr[e] <=> '									2121	'EX_gsn_e'	'Guanosine exchange'	-10	1000	'gsn[e] <=> '
	2211	'EX_rbt_e'	'Ribitol exchange'	-10	1000	'rbt[e] <=> '									2122	'EX_gthox_e'	'Oxidized glutathione exchange'	-10	1000	'gthox[e] <=> '
	2212	'EX_rib_D_e'	'D-Ribose exchange'	-10	1000	'rib_D[e] <=> '									2123	'EX_gthrd_e'	'Reduced glutathione exchange'	-10	1000	'gthrd[e] <=> '
	2215	'EX_ser_D_e'	'D-Serine exchange'	-10	1000	'ser_D[e] <=> '									2124	'EX_gtp_e'	'GTP exchange'	-10	1000	'gtp[e] <=> '
	2216	'EX_ser_L_e'	'L-Serine exchange'	-10	1000	'ser_L[e] <=> '									2125	'EX_gua_e'	'Guanine exchange'	-10	1000	'gua[e] <=> '
	2220	'EX_so4_e'	'Sulfate exchange'	-10	1000	'so4[e] <=> '									2126	'EX_h_e'	'H+ exchange'	-10	1000	'h[e] <=> '
	2222	'EX_succ_e'	'Succinate exchange'	-10	1000	'succ[e] <=> '									2127	'EX_h2_e'	'H2 exchange'	-10	1000	'h2[e] <=> '
	2223	'EX_sucr_e'	'Sucrose exchange'	-10	1000	'sucr[e] <=> '									2128	'EX_h2o_e'	'H2O exchange'	-10	1000	'h2o[e] <=> '
	2226	'EX_taur_e'	'Taurine exchange'	-10	1000	'taur[e] <=> '									2129	'EX_h2o2_e'	'Hydrogen peroxide exchange'	-10	1000	'h2o2[e] <=> '
	2227	'EX_tcynt_e'	'Thiocyanate exchange'	-10	1000	'tcynt[e] <=> '									2133	'EX_hdca_e'	'Hexadecanoate (n-C16:0) exchange'	-10	1000	'hdca[e] <=> '
	2228	'EX_thm_e'	'Thiamin exchange'	-10	1000	'thm[e] <=> '									2134	'EX_hdcea_e'	'Hexadecenoate (n-C16:1) exchange'	-10	1000	'hdcea[e] <=> '
	2229	'EX_thr_L_e'	'L-Threonine exchange'	-10	1000	'thr_L[e] <=> '									2136	'EX_his_L_e'	'L-Histidine exchange'	-10	1000	'his_L[e] <=> '
	2231	'EX_thym_e'	'Thymine exchange'	-10	1000	'thym[e] <=> '									2137	'EX_hom_L_e'	'L-Homoserine exchange'	-10	1000	'hom_L[e] <=> '
	2232	'EX_thymd_e'	'Thymidine exchange'	-10	1000	'thymd[e] <=> '									2139	'EX_hxan_e'	'Hypoxanthine exchange'	-10	1000	'hxan[e] <=> '
	2235	'EX_tre_e'	'Trehalose exchange'	-10	1000	'tre[e] <=> '									2141	'EX_ile_L_e'	'L-Isoleucine exchange'	-10	1000	'ile_L[e] <=> '
	2236	'EX_trp_L_e'	'L-Tryptophan exchange'	-10	1000	'trp_L[e] <=> '									2142	'EX_imp_e'	'IMP exchange'	-10	1000	'imp[e] <=> '
	2237	'EX_tsul_e'	'Thiosulfate exchange'	-10	1000	'tsul[e] <=> '									2144	'EX_inost_e'	'myo-Inositol exchange'	-10	1000	'inost[e] <=> '
	2238	'EX_ttdca_e'	'tetradecanoate (n-C14:0) exchange'	-10	1000	'ttdca[e] <=> '									2145	'EX_ins_e'	'Inosine exchange'	-10	1000	'ins[e] <=> '
	2242	'EX_tyr_L_e'	'L-Tyrosine exchange'	-10	1000	'tyr_L[e] <=> '									2147	'EX_k_e'	'potassium exchange'	-10	1000	'k[e] <=> '
	2249	'EX_ump_e'	'UMP exchange'	-10	1000	'ump[e] <=> '									2149	'EX_lac_D_e'	'D-Lactate exchange'	-10	1000	'lac_D[e] <=> '
	2250	'EX_ura_e'	'Uracil exchange'	-10	1000	'ura[e] <=> '									2150	'EX_lac_L_e'	'L-Lactate exchange'	-10	1000	'lac_L[e] <=> '
	2251	'EX_urea_e'	'Urea exchange'	-10	1000	'urea[e] <=> '									2151	'EX_lcts_e'	'Lactose exchange'	-10	1000	'lcts[e] <=> '
	2252	'EX_uri_e'	'Uridine exchange'	-10	1000	'uri[e] <=> '									2152	'EX_leu_L_e'	'L-Leucine exchange'	-10	1000	'leu_L[e] <=> '
	2253	'EX_val_L_e'	'L-Valine exchange'	-10	1000	'val_L[e] <=> '									2155	'EX_lys_L_e'	'L-Lysine exchange'	-10	1000	'lys_L[e] <=> '
	2257	'EX_xyl_D_e'	'D-Xylose exchange'	-10	1000	'xyl_D[e] <=> '									2156	'EX_lyx_L_e'	'L-Lyxose exchange'	-10	1000	'lyx_L[e] <=> '
	2147	'EX_k_e'	'potassium exchange'	-10	1000	'k[e] <=> '									2158	'EX_mal_L_e'	'L-Malate exchange'	-10	1000	'mal_L[e] <=> '
	2200	'EX_ppa_e'	'Propionate (n-C3:0) exchange'	-10	1000	'ppa[e] <=> '									2159	'EX_malt_e'	'Maltose exchange'	-10	1000	'malt[e] <=> '
															2160	'EX_malthx_e'	'Maltohexaose exchange'	-10	1000	'malthx[e] <=> '
															2161	'EX_maltpt_e'	'Maltopentaose exchange'	-10	1000	'maltpt[e] <=> '
															2162	'EX_malttr_e'	'Maltotriose exchange'	-10	1000	'malttr[e] <=> '
															2163	'EX_maltttr_e'	'Maltotetraose exchange'	-10	1000	'maltttr[e] <=> '
															2164	'EX_man_e'	'D-Mannose exchange'	-10	1000	'man[e] <=> '
															2165	'EX_man6p_e'	'D-Mannose 6-phosphate exchange'	-10	1000	'man6p[e] <=> '
															2169	'EX_met_L_e'	'L-Methionine exchange'	-10	1000	'met_L[e] <=> '
															2179	'EX_na1_e'	'Sodium exchange'	-10	1000	'na1[e] <=> '
															2180	'EX_nac_e'	'Nicotinate exchange'	-10	1000	'nac[e] <=> '
															2181	'EX_nh4_e'	'Ammonium exchange'	-10	1000	'nh4[e] <=> '
															2183	'EX_nmn_e'	'NMN exchange'	-10	1000	'nmn[e] <=> '
															2184	'EX_no_e'	'Nitric oxide exchange'	-10	1000	'no[e] <=> '
															2185	'EX_no2_e'	'Nitrite exchange'	-10	1000	'no2[e] <=> '
															2187	'EX_o2_e'	'O2 exchange'	-10	1000	'o2[e] <=> '
															2188	'EX_o2s_e'	'Superoxide anion exchange'	-10	1000	'o2s[e] <=> '
															2189	'EX_ocdca_e'	'octadecanoate (n-C18:0) exchange'	-10	1000	'ocdca[e] <=> '
															2190	'EX_ocdcea_e'	'octadecenoate (n-C18:1) exchange'	-10	1000	'ocdcea[e] <=> '
															2191	'EX_octa_e'	'octanoate (n-C8:0) exchange'	-10	1000	'octa[e] <=> '
															2192	'EX_orn_e'	'Ornithine exchange'	-10	1000	'orn[e] <=> '
															2193	'EX_orot_e'	'Orotate exchange'	-10	1000	'orot[e] <=> '
															2194	'EX_pacald_e'	'Phenylacetaldehyde exchange'	-10	1000	'pacald[e] <=> '
															2195	'EX_peamn_e'	'Phenethylamine exchange'	-10	1000	'peamn[e] <=> '
															2196	'EX_phe_L_e'	'L-Phenylalanine exchange'	-10	1000	'phe_L[e] <=> '
															2197	'EX_pheme_e'	'Protoheme exchange'	-10	1000	'pheme[e] <=> '
															2198	'EX_pi_e'	'Phosphate exchange'	-10	1000	'pi[e] <=> '
															2199	'EX_pnto_R_e'	'(R)-Pantothenate exchange'	-10	1000	'pnto_R[e] <=> '
															2200	'EX_ppa_e'	'Propionate (n-C3:0) exchange'	-10	1000	'ppa[e] <=> '
															2204	'EX_pro_L_e'	'L-Proline exchange'	-10	1000	'pro_L[e] <=> '
															2205	'EX_progly_e'	'L-Prolinylglycine exchange'	-10	1000	'progly[e] <=> '
															2207	'EX_pser_L_e'	'O-Phospho-L-serine exchange'	-10	1000	'pser_L[e] <=> '
															2208	'EX_ptrc_e'	'Putrescine exchange'	-10	1000	'ptrc[e] <=> '
															2209	'EX_pyr_e'	'Pyruvate exchange'	-10	1000	'pyr[e] <=> '
															2210	'EX_r5p_e'	'alpha-D-Ribose 5-phosphate exchange'	-10	1000	'r5p[e] <=> '
															2211	'EX_rbt_e'	'Ribitol exchange'	-10	1000	'rbt[e] <=> '
															2212	'EX_rib_D_e'	'D-Ribose exchange'	-10	1000	'rib_D[e] <=> '
															2214	'EX_sbt_D_e'	'D-Sorbitol exchange'	-10	1000	'sbt_D[e] <=> '
															2215	'EX_ser_D_e'	'D-Serine exchange'	-10	1000	'ser_D[e] <=> '
															2216	'EX_ser_L_e'	'L-Serine exchange'	-10	1000	'ser_L[e] <=> '
															2219	'EX_so3_e'	'Sulfite exchange'	-10	1000	'so3[e] <=> '
															2220	'EX_so4_e'	'Sulfate exchange'	-10	1000	'so4[e] <=> '
															2221	'EX_spmd_e'	'Spermidine exchange'	-10	1000	'spmd[e] <=> '
															2222	'EX_succ_e'	'Succinate exchange'	-10	1000	'succ[e] <=> '
															2223	'EX_sucr_e'	'Sucrose exchange'	-10	1000	'sucr[e] <=> '
															2226	'EX_taur_e'	'Taurine exchange'	-10	1000	'taur[e] <=> '
															2227	'EX_tcynt_e'	'Thiocyanate exchange'	-10	1000	'tcynt[e] <=> '
															2228	'EX_thm_e'	'Thiamin exchange'	-10	1000	'thm[e] <=> '
															2229	'EX_thr_L_e'	'L-Threonine exchange'	-10	1000	'thr_L[e] <=> '
															2231	'EX_thym_e'	'Thymine exchange'	-10	1000	'thym[e] <=> '
															2232	'EX_thymd_e'	'Thymidine exchange'	-10	1000	'thymd[e] <=> '
															2235	'EX_tre_e'	'Trehalose exchange'	-10	1000	'tre[e] <=> '
															2236	'EX_trp_L_e'	'L-Tryptophan exchange'	-10	1000	'trp_L[e] <=> '
															2237	'EX_tsul_e'	'Thiosulfate exchange'	-10	1000	'tsul[e] <=> '
															2238	'EX_ttdca_e'	'tetradecanoate (n-C14:0) exchange'	-10	1000	'ttdca[e] <=> '
															2239	'EX_ttdcea_e'	'tetradecenoate (n-C14:1) exchange'	-10	1000	'ttdcea[e] <=> '
															2241	'EX_tym_e'	'Tyramine exchange'	-10	1000	'tym[e] <=> '
															2242	'EX_tyr_L_e'	'L-Tyrosine exchange'	-10	1000	'tyr_L[e] <=> '
															2244	'EX_uacgam_e'	'UDP-N-acetyl-D-glucosamine exchange'	-10	1000	'uacgam[e] <=> '
															2245	'EX_udpacgal_e'	'UDP-N-acetyl-D-galactosamine exchange'	-10	1000	'udpacgal[e] <=> '
															2246	'EX_udpg_e'	'UDPglucose exchange'	-10	1000	'udpg[e] <=> '
															2247	'EX_udpgal_e'	'UDPgalactose exchange'	-10	1000	'udpgal[e] <=> '
															2248	'EX_udpglcur_e'	'UDP-D-glucuronate exchange'	-10	1000	'udpglcur[e] <=> '
															2249	'EX_ump_e'	'UMP exchange'	-10	1000	'ump[e] <=> '
															2250	'EX_ura_e'	'Uracil exchange'	-10	1000	'ura[e] <=> '
															2251	'EX_urea_e'	'Urea exchange'	-10	1000	'urea[e] <=> '
															2252	'EX_uri_e'	'Uridine exchange'	-10	1000	'uri[e] <=> '
															2253	'EX_val_L_e'	'L-Valine exchange'	-10	1000	'val_L[e] <=> '
															2254	'EX_xan_e'	'Xanthine exchange'	-10	1000	'xan[e] <=> '
															2255	'EX_xmp_e'	'Xanthosine 5''-phosphate exchange'	-10	1000	'xmp[e] <=> '
															2256	'EX_xtsn_e'	'Xanthosine exchange'	-10	1000	'xtsn[e] <=> '
															2257	'EX_xyl_D_e'	'D-Xylose exchange'	-10	1000	'xyl_D[e] <=> '
															2258	'EX_xylu_L_e'	'L-Xylulose exchange'	-10	1000	'xylu_L[e] <=> '
															2259	'EX_zn2_e'	'Zinc exchange'	-10	1000	'zn2[e] <=> '

## Sheet: 3. Essential Gene List
	Supplementary Dataset 3 | List of the essential genes identified through human body fluid (HBF) and sputum-macrophage (SM) simulations. The genes predicted by the HBF simulation (highlighted in red) are the subset of SM simulation derived results. All HBF medium-predicted genes in the table were also predicted as essential through the generic host medium simulation, apart from nadD and nadE genes.
	Tag ID	Gene	Description
	KPN_00983	fabA	3-hydroxydecanoyl-ACP dehydratase
	KPN_01091	fabG	3-ketoacyl-(acyl-carrier-protein) reductase
	KPN_02713	fabB	3-oxoacyl-(acyl carrier protein) synthase
	KPN_00004	thrC	threonine synthase
	KPN_01092	acpP	acyl carrier protein
	KPN_00198	accA	acetyl-CoA carboxylase alpha subunit
	KPN_02706	accD	acetyl-CoA carboxylase beta subunit
	KPN_03664	accB	acetyl-CoA carboxylase
	KPN_03665	accC	acetyl-CoA carboxylase
	KPN_01139	purB	adenylosuccinate lyase
	KPN_04576	purA	adenylosuccinate synthetase
	KPN_03963	hldD	ADP-L-glycero-D-manno-heptose-6-epimerase
	KPN_03436	plsC	1-acyl-sn-glycerol-3-phosphate acyltransferase
	KPN_04388	purH	bifunctional phosphoribosylaminoimidazolecarboxamide formyltransferase/IMP cyclohydrolase
	KPN_00477	purK	phosphoribosylaminoimidazole carboxylase
	KPN_00478	purE	phosphoribosylaminoimidazole carboxylase catalytic subunit
	KPN_00366	ribD	bifunctional diaminohydroxyphosphoribosylaminopyrimidine deaminase/ 5-amino-6-(5-phosphoribosylamino) uracil reductase
	KPN_03799	asd	aspartate-semialdehyde dehydrogenase
	KPN_00139	panD	aspartate 1-decarboxylase precursor
	KPN_04656	pyrI	aspartate carbamoyltransferase regulatory subunit
	KPN_04657	pyrB	aspartate carbamoyltransferase catalytic subunit
	KPN_02899	nadB	L-aspartate oxidase
	KPN_03453	ygiE	zinc transporter ZupT
	KPN_00941	msbA	ATP-binding transport protein; multicopy suppressor of htrB
	KPN_03124	pyrG	CTP synthetase
	KPN_04308	dapF	diaminopimelate epimerase
	KPN_00188	cdsA	CDP-diglyceride synthase
	KPN_03454	ribB	3,4-dihydroxy-2-butanone 4-phosphate synthase
	KPN_03996	gmk	guanylate kinase
	KPN_00039	dapB	dihydrodipicolinate reductase
	KPN_02812	dapA	dihydrodipicolinate synthase
	KPN_00974	pyrD	dihydroorotate dehydrogenase
	KPN_01074	pyrC	dihydroorotase
	KPN_00106	coaE	dephospho-CoA kinase
	KPN_01096	tmk	thymidylate kinase
	KPN_00372	dxs	1-deoxy-D-xylulose-5-phosphate synthase
	KPN_03356	epd	D-erythrose 4-phosphate dehydrogenase
	KPN_01284	fabI	enoyl-(acyl carrier protein) reductase
	KPN_00020	ribF	hypothetical protein
	KPN_04135	glmU	bifunctional N-acetylglucosamine-1-phosphate uridyltransferase/glucosamine-1-phosphate acetyltransferase
	KPN_04429	plsB	glycerol-3-phosphate acyltransferase
	KPN_03952	gpsA	NAD(P)H-dependent glycerol-3-phosphate dehydrogenase
	KPN_02202	galU	glucose-1-phosphate uridylyltransferase
	KPN_04134	glmS	D-fructose-6-phosphate amidotransferase
	KPN_02492	uge	uridine diphosphate galacturonate 4-epimerase
	KPN_02702	purF	amidophosphoribosyltransferase
	KPN_04256	murI	glutamate racemase
	KPN_00214	gmhB	hypothetical protein
	KPN_02833	guaA	bifunctional GMP synthase/glutamine amidotransferase protein
	KPN_01273	ribA	GTP cyclohydrolase II protein
	KPN_00003	thrB	homoserine kinase
	KPN_02834	guaB	inositol-5-monophosphate dehydrogenase
	KPN_03608	yrbI	3-deoxy-D-manno-octulosonate 8-phosphate phosphatase
	KPN_02230	kdsA	2-dehydro-3-deoxyphosphooctonate aldolase
	KPN_00195	lpxB	lipid-A-disaccharide synthase
	KPN_01515	manA	mannose-6-phosphate isomerase
	KPN_01090	fabD	acyl carrier protein S-malonyltransferase
	KPN_03375	metK	S-adenosylmethionine synthetase
	KPN_00141	panB	3-methyl-2-oxobutanoate hydroxymethyltransferase
	KPN_02937	ppnK	inorganic polyphosphate/ATP-NAD kinase
	KPN_01228	nadE	NAD(+) synthetase
	KPN_00671	nadD	nicotinic acid mononucleotide adenyltransferase
	KPN_00111	nadC	nicotinate-nucleotide pyrophosphorylase
	KPN_00935	serC	phosphoserine aminotransferase
	KPN_01277	pyrF	orotidine 5'-phosphate decarboxylase
	KPN_03983	pyrE	orotate phosphoribosyltransferase
	KPN_00140	panC	pantoate--beta-alanine ligase
	KPN_00091	mraY	phospho-N-acetylmuramoyl-pentapeptide-transferase
	KPN_02710	pdxB	erythronate-4-phosphate dehydrogenase
	KPN_03586	glmM	phosphoglucosamine mutase
	KPN_02410	pgsA	phosphatidylglycerophosphate synthetase (CDP-1,2-diacyl-sn-glycero-3-phosphate phosphatidyl transferase)
	KPN_04397	aceK	bifunctional isocitrate dehydrogenase kinase/phosphatase protein
	KPN_04352	coaA	pantothenate kinase
	KPN_03979	dfp	phosphopantothenoylcysteine synthase/decarboxylase
	KPN_04387	purD	phosphoribosylamine--glycine ligase
	KPN_02824	purM	phosphoribosylaminoimidazole synthetase
	KPN_02810	purC	phosphoribosylaminoimidazole-succinocarboxamide synthase
	KPN_02882	purL	phosphoribosylformylglycinamidine synthase
	KPN_04557	psd	phosphatidylserine decarboxylase
	KPN_02908	pssA	phosphatidylserine synthase
	KPN_03974	coaD	phosphopantetheine adenylyltransferase
	KPN_00754	nadA	quinolinate synthetase
	KPN_02000	ribC	riboflavin synthase subunit alpha
	KPN_00367	ribH	riboflavin synthase subunit beta
	KPN_00236	lpcA	phosphoheptose isomerase
	KPN_02805	dapE	succinyl-diaminopimelate desuccinylase
	KPN_00942	lpxK	tetraacyldisaccharide 4'-kinase
	KPN_00179	dapD	2,3,4,5-tetrahydropyridine-2-carboxylate N-succinyltransferase
	KPN_03236	thyA	thymidylate synthase
	KPN_00192	lpxD	UDP-3-O-(3-hydroxymyristoyl)-glucosamine n-acyltransferase
	KPN_00089	murE	UDP-N-acetylmuramoylalanyl-D-glutamate--2,6-diaminopimelate ligase
	KPN_00194	lpxA	UDP-N-acetylglucosamine acyltransferase
	KPN_03599	murA	UDP-N-acetylglucosamine 1-carboxyvinyltransferase
	KPN_00094	murG	N-acetylglucosaminyl transferase
	KPN_00092	murD	UDP-N-acetylmuramoyl-L-alanyl-D-glutamate synthetase
	KPN_00095	murC	UDP-N-acetylmuramate--L-alanine ligase
	KPN_04350	murB	UDP-N-acetylenolpyruvoylglucosamine reductase
	KPN_00773	galE	UDP-galactose 4-epimerase
	KPN_02493	ugd	UDP-glucose dehydrogenase
	KPN_00090	murF	D-alanine:D-alanine-adding enzyme
	KPN_00100	lpxC	UDP-3-O-acyl N-acetylglucosamine deacetylase
	KPN_00480	ybbF	UDP-2,3-diacylglucosamine hydrolase

## Sheet: 4. Druggability Analysis
	Supplementary Dataset 4 | Evaluation of druggability properties of the putative targets obtained through human body fluid (HBF) and sputum-macrophage (SM) simulations. The essential genes sharing no homology with human and drugs interacting with the given set of targets are presented. The genes predicted by the HBF simulation (highlighted in red) are the subset of SM derived results. The putative…
	Tag ID	Gene	Number of Drug	Interacting Drug	Drug Group	E-value
	KPN_00198	accA	4	Biotin	approved,investigational,nutraceutical	3.18236e-07
				L-Valine	approved,nutraceutical	3.18236e-07
				L-Valine	approved,nutraceutical	3.18236e-07
				Propanoyl-CoA	experimental	4.97289e-07
	KPN_03664	accB	2	Biotin	approved,investigational,nutraceutical	3.58544e-07
				Biotin	approved,investigational,nutraceutical	2.42759e-06
	KPN_02706	accD	2	Methylmalonyl-CoenzymeA	experimental	1.62755e-12
				MethylmalonicAcid	experimental	1.62755e-12
	KPN_03799	asd	3	2'-Monophosphoadenosine5'-Diphosphoribose	experimental	0
				(4s)-4-{[(2s)-2-Amino-3-Oxopropyl]Sulfanyl}-L-Homoserinate	experimental	0
				AspartateSemialdehyde	experimental	0
	KPN_04352	coaA	3	Pantothenicacid	approved,nutraceutical,vet_approved	0
				CoenzymeA	investigational,nutraceutical	0
				PhosphoaminophosphonicAcid-AdenylateEster	experimental	0
	KPN_03974	coaD	5	CoenzymeA	investigational,nutraceutical	3.14096e-102
				DephosphoCoenzymeA	experimental	3.14096e-102
				4'-Phosphopantetheine	experimental	3.14096e-102
				4'-Phosphopantetheine	experimental	6.37534e-58
				4'-Phosphopantetheine	experimental	1.42344e-51
	KPN_02812	dapA	2	Nz-(1-Carboxyethyl)-Lysine	experimental	6.71371e-85
				3-HydroxypyruvicAcid	experimental	2.69971e-24
	KPN_00039	dapB	3	3-AcetylpyridineAdenineDinucleotide	experimental	1.29272e-167
				DipicolinicAcid	experimental	1.29272e-167
				DipicolinicAcid	experimental	9.29741e-17
	KPN_00179	dapD	5	PimelicAcid	experimental	0
				CoenzymeA	investigational,nutraceutical	0
				2-AminopimelicAcid	experimental	0
				Succinyl-CoenzymeA	experimental	0
				Succinamide-Coa	experimental	0
	KPN_03979	dfp	6	Cytidine-5'-Triphosphate	experimental	0
				Cytidine-5'-Monophosphate	experimental	0
				Pantothenoylaminoethenethiol	experimental	1.07297e-18
				Flavinmononucleotide	approved,investigational	1.07297e-18
				Flavinmononucleotide	approved,investigational	2.45984e-15
				Flavinadeninedinucleotide	approved	7.87267e-15
	KPN_00372	dxs	4	Copper	approved,investigational	1.20059e-20
				Pyruvicacid	approved,investigational,nutraceutical	1.14203e-10
				NADH	approved,nutraceutical	1.14203e-10
				Cocarboxylase	approved,experimental	4.44206e-07
	KPN_00983	fabA	2	2-DecenoylN-AcetylCysteamine	experimental	1.46004e-124
				2-DecenoylN-AcetylCysteamine	experimental	1.46004e-124
	KPN_01284	fabI	41	IndoleNaphthyridinone	experimental	0
				3-(6-Aminopyridin-3-Yl)-N-Methyl-N-[(1-Methyl-1h-Indol-2-Yl)Methyl]Acrylamide	experimental	0
				4-(2-Thienyl)-1-(4-Methylbenzyl)-1h-Imidazole	experimental	0
				3-[(Acetyl-Methyl-Amino)-Methyl]-4-Amino-N-Methyl-N-(1-Methyl-1h-Indol-2-Ylmethyl)-Benzamide	experimental	0
				1,3,4,9-Tetrahydro-2-(Hydroxybenzoyl)-9-[(4-Hydroxyphenyl)Methyl]-6-Methoxy-2h-Pyrido[3,4-B]Indole	experimental	0
				Beta-D-Glucose	experimental	0
				2-(TOLUENE-4-SULFONYL)-2H-BENZO[D][1,2,3]DIAZABORININ-1-OL	experimental	0
				Triclosan	approved,investigational	0
				6-METHYL-2(PROPANE-1-SULFONYL)-2H-THIENO[3,2-D][1,2,3]DIAZABORININ-1-OL	experimental	0
				Triclosan	approved,investigational	2.61087e-87
				Soneclosan	experimental	2.2168e-78
				Triclosan	approved,investigational	2.2168e-78
				Triclosan	approved,investigational	6.8866e-69
				Triclocarban	approved	6.8866e-69
				Ethionamide	approved	3.5525e-34
				Isoniazid	approved,investigational	3.5525e-34
				C16-Fatty-Acyl-Substrate-Mimic	experimental	3.5525e-34
				Genz-10850	experimental	3.5525e-34
				(3S)-N-(3-CHLORO-2-METHYLPHENYL)-1-CYCLOHEXYL-5-OXOPYRROLIDINE-3-CARBOXAMIDE	experimental	3.5525e-34
				N-(4-METHYLBENZOYL)-4-BENZYLPIPERIDINE	experimental	3.5525e-34
				(3S)-1-CYCLOHEXYL-5-OXO-N-PHENYLPYRROLIDINE-3-CARBOXAMIDE	experimental	3.5525e-34
				5-PENTYL-2-PHENOXYPHENOL	experimental	3.5525e-34
				(3S)-1-CYCLOHEXYL-N-(3,5-DICHLOROPHENYL)-5-OXOPYRROLIDINE-3-CARBOXAMIDE	experimental	3.5525e-34
				(3S)-N-(3-BROMOPHENYL)-1-CYCLOHEXYL-5-OXOPYRROLIDINE-3-CARBOXAMIDE	experimental	3.5525e-34
				(3S)-N-(5-CHLORO-2-METHYLPHENYL)-1-CYCLOHEXYL-5-OXOPYRROLIDINE-3-CARBOXAMIDE	experimental	3.5525e-34
				2-(2,4-DICHLOROPHENOXY)-5-(PYRIDIN-2-YLMETHYL)PHENOL	experimental	3.5525e-34
				Triclosan	approved, investigational	3.5525e-34
				GlycochenodeoxycholicAcid	experimental	5.21853e-17
				2'-Monophosphoadenosine5'-Diphosphoribose	experimental	2.97457e-13
				Dihydrogenphosphate	experimental	3.13093e-12
				2'-Monophosphoadenosine5'-Diphosphoribose	experimental	3.13093e-12
				IsopropylAlcohol	approved,investigational	3.13093e-12
				2'-Monophosphoadenosine5'-Diphosphoribose	experimental	8.0139e-12
				6-METHYL-2(PROPANE-1-SULFONYL)-2H-THIENO[3,2-D][1,2,3]DIAZABORININ-1-OL	experimental	8.0139e-12
				2'-Monophosphoadenosine5'-Diphosphoribose	experimental	4.11036e-10
				VitaminA	approved,nutraceutical,vet_approved	2.3591e-08
				2'-Monophosphoadenosine5'-Diphosphoribose	experimental	5.28353e-06
				10-Propargyl-5,8-DideazafolicAcid	experimental	5.28353e-06
				METHYL1-(4-{[(2,4-DIAMINOPTERIDIN-6-YL)METHYL]AMINO}BENZOYL)PIPERIDINE-4-CARBOXYLATE	experimental	5.28353e-06
				METHYL1-(4-{[(2,4-DIAMINOPTERIDIN-6-YL)METHYL](METHYL)AMINO}BENZOYL)PIPERIDINE-4-CARBOXYLATE	experimental	5.28353e-06
				2,4,6-Triaminoquinazoline	experimental	5.28353e-06
	KPN_02202	galU	11	Thymidine-5'-Triphosphate	experimental	2.36342e-14
				Uridinediphosphateglucose	experimental	2.36342e-14
				Thymidine-5'-Phosphate	experimental	6.13405e-13
				Thymidine-5'-Triphosphate	experimental	6.13405e-13
				alpha-D-glucose-1-phosphate	experimental	6.13405e-13
				2'-Deoxy-Thymidine-Beta-L-Rhamnose	experimental	6.13405e-13
				2'deoxy-Thymidine-5'-Diphospho-Alpha-D-Glucose	experimental	6.13405e-13
				CitricAcid	approved,nutraceutical,vet_approved	6.13405e-13
				Deoxythymidine	experimental,investigational	6.13405e-13
				Thymidine-5'-Triphosphate	experimental	9.98412e-12
				Citicoline	approved,experimental	3.5205e-07
	KPN_04135	glmU	5	CoenzymeA	investigational,nutraceutical	0
				Uridine-Diphosphate-N-Acetylglucosamine	experimental	0
				2-(N-Morpholino)-EthanesulfonicAcid	experimental	0
				4-chloro-N-(3-methoxypropyl)-N-[(3S)-1-(2-phenylethyl)piperidin-3-yl]benzamide	experimental	0
				Uridine-Diphosphate-N-Acetylglucosamine	experimental	4.63007e-107
	KPN_03963	hldD	4	Adenosine-5'-MonophosphateGlucopyranosyl-MonophosphateEster	experimental	0
				2'-Monophosphoadenosine5'-Diphosphoribose	experimental	0
				Uridine-Diphosphate-N-Acetylgalactosamine	experimental	9.28095e-10
				Uridinediphosphateglucose	experimental	9.28095e-10
	KPN_02230	kdsA	14	Phosphoenolpyruvate	experimental	0
				{[(2,2-Dihydroxy-Ethyl)-(2,3,4,5-Tetrahydroxy-6-Phosphonooxy-Hexyl)-Amino]-Methyl}-PhosphonicAcid	experimental	0
				3-Fluoro-2-(Phosphonooxy)PropanoicAcid	experimental	0
				1-Deoxy-Ribofuranose-5'-Phosphate	experimental	0
				2-phospho-D-glycericacid	experimental	1.31191e-79
				Phosphoenolpyruvate	experimental	1.31191e-79
				Ribose-5-phosphate	experimental	1.31191e-79
				{[(2,2-Dihydroxy-Ethyl)-(2,3,4,5-Tetrahydroxy-6-Phosphonooxy-Hexyl)-Amino]-Methyl}-PhosphonicAcid	experimental	1.31191e-79
				1-Deoxy-6-O-Phosphono-1-[(Phosphonomethyl)Amino]-L-Threo-Hexitol	experimental	1.31191e-79
				2-(Phosphonooxy)ButanoicAcid	experimental	1.31191e-79
				Arabinose-5-phosphate	experimental	1.31191e-79
				Erythose-4-Phosphate	experimental	1.31191e-79
				Phosphoenolpyruvate	experimental	2.45392e-25
				Erythose-4-Phosphate	experimental	2.45392e-25
	KPN_00236	lpcA	1	D-Glycero-D-Mannopyranose-7-Phosphate	experimental	2.2451e-50
	KPN_00194	lpxA	2	D-tartaricacid	experimental	1.69138e-61
				2-HYDROXYMETHYL-6-OCTYLSULFANYL-TETRAHYDRO-PYRAN-3,4,5-TRIOL	experimental	1.69138e-61
	KPN_00100	lpxC	6	(2R)-N-hydroxy-3-naphthalen-2-yl-2-[(naphthalen-2-ylsulfonyl)amino]propanamide	experimental	5.14058e-135
				Tu-514	experimental	7.91045e-40
				PalmitoleicAcid	experimental	7.91045e-40
				3-(heptyloxy)benzoicacid	experimental	7.91045e-40
				N-{(1S,2R)-2-hydroxy-1-[(hydroxyamino)carbonyl]propyl}-4-{[4-(morpholin-4-ylmethyl)phenyl]ethynyl}benzamide	experimental	7.91045e-40
				Myristicacid	experimental	7.91045e-40
	KPN_00192	lpxD	5	D-tartaricacid	experimental	5.29209e-12
				2-HYDROXYMETHYL-6-OCTYLSULFANYL-TETRAHYDRO-PYRAN-3,4,5-TRIOL	experimental	5.29209e-12
				CoenzymeA	investigational,nutraceutical	8.5213e-06
				Uridine-Diphosphate-N-Acetylglucosamine	experimental	8.5213e-06
				2-(N-Morpholino)-EthanesulfonicAcid	experimental	8.5213e-06
	KPN_03599	murA	13	Uridine-Diphosphate-N-Acetylglucosamine	experimental	0
				(S)-2-{Methyl-[2-(Naphthalene-2-Sulfonylamino)-5-(Naphthalene-2-Sulfonyloxy)-Benzoyl]-Amino}-Succinicacid	experimental	0
				Aminomethylcyclohexane	experimental	0
				CyclohexylammoniumIon	experimental	0
				3'-1-Carboxy-1-Phosphonooxy-Ethoxy-Uridine-Diphosphate-N-Acetylglucosamine	experimental	0
				1-Anilino-8-NaphthaleneSulfonate	experimental	0
				Fosfomycin	approved	0
				FormicAcid	approved,experimental,investigational	6.4942e-08
				5-(1-Carboxy-1-Phosphonooxy-Ethoxyl)-Shikimate-3-Phosphate	experimental	6.4942e-08
				Shikimate-3-Phosphate	experimental	6.4942e-08
				Glyphosate	experimental	6.4942e-08
				Shikimate-3-Phosphate	experimental	2.12085e-06
				Glyphosate	experimental	2.12085e-06
	KPN_04350	murB	3	Flavinadeninedinucleotide	approved	0
				(5Z)-3-(4-CHLOROPHENYL)-4-HYDROXY-5-(1-NAPHTHYLMETHYLENE)FURAN-2(5H)-ONE	experimental	0
				Flavinadeninedinucleotide	approved	3.57071e-22
	KPN_00095	murC	3	Uridine-5'-Diphosphate-N-Acetylmuramoyl-L-Alanine	experimental	0
				Adenosine-5'-[Beta,Gamma-Methylene]Triphosphate	experimental	0
				PhosphoaminophosphonicAcid-AdenylateEster	experimental	0
	KPN_00092	murD	8	Uridine-5'-Diphosphate-N-Acetylmuramoyl-L-Alanine	experimental	0
				Uridine-5'-Diphosphate-N-Acetylmuramoyl-L-Alanine-D-Glutamate	experimental	0
				LysineNz-CarboxylicAcid	experimental	0
				N-[(6-butoxynaphthalen-2-yl)sulfonyl]-L-glutamicacid	experimental	0
				N-[(6-butoxynaphthalen-2-yl)sulfonyl]-D-glutamicacid	experimental	0
				N-{[6-(PENTYLOXY)NAPHTHALEN-2-YL]SULFONYL}-D-GLUTAMICACID	experimental	0
				N-({6-[(4-CYANOBENZYL)OXY]NAPHTHALEN-2-YL}SULFONYL)-D-GLUTAMICACID	experimental	0
				N-({6-[(4-CYANO-2-FLUOROBENZYL)OXY]NAPHTHALEN-2-YL}SULFONYL)-D-GLUTAMICACID	experimental	0
	KPN_00089	murE	3	Uridine-5'-Diphosphate-N-Acetylmuramoyl-L-Alanine-D-Glutamate	experimental	0
				2,6-DiaminopimelicAcid	experimental	0
				LysineNz-CarboxylicAcid	experimental	0
	KPN_00090	murF	1	2-CHLORO-N-(3-CYANO-5,6-DIHYDRO-4H-CYCLOPENTA[B]THIOPHEN-2-YL)-5-DIETHYLSULFAMOYL-BENZAMIDE	experimental	5.76565e-37
	KPN_00094	murG	1	Uridine-Diphosphate-N-Acetylgalactosamine	experimental	0
	KPN_04256	murI	5	2-butoxy-9-(2,6-difluorobenzyl)-N-(2-morpholin-4-ylethyl)-9H-purin-6-amine	experimental	1.77853e-27
				3,6,9,12,15-Pentaoxaheptadecane	experimental	3.24511e-27
				D-Glutamine	experimental	4.66894e-26
				(4S)-4-(2-NAPHTHYLMETHYL)-D-GLUTAMICACID	experimental	1.8905e-24
				1-[(3S)-5-PHENYL-3-THIOPHEN-2-YL-3H-1,4-BENZODIAZEPIN-2-YL]AZETIDIN-3-OL	experimental	9.10343e-16
	KPN_00671	nadD	5	CitricAcid	approved,nutraceutical,vet_approved	1.25781e-122
				Deamido-Nad+	experimental	4.65614e-36
				Alpha,Beta-Methyleneadenosine-5'-Triphosphate	experimental	9.89065e-08
				NicotinamideMononucleotide	experimental	9.89065e-08
				Deamido-Nad+	experimental	9.89065e-08
	KPN_01228	nadE	7	Gamma-Arsono-Beta,Gamma-Methyleneadenosine-5'-Diphosphate	experimental	0
				Deamido-Nad+	experimental	0
				Pyrophosphoricacid	approved,experimental	0
				Alpha,Beta-Methyleneadenosine-5'-Triphosphate	experimental	1.57569e-99
				Deamido-Nad+	experimental	1.57569e-99
				Gentamicin	approved,vet_approved	1.57569e-99
				Deamido-Nad+	experimental	2.18964e-15
	KPN_00141	panB	2	2-Dehydropantoate	experimental	3.93936e-162
				alpha-Ketoisovalerate	experimental	2.26635e-85
	KPN_00140	panC	5	Tris-Hydroxymethyl-Methyl-Ammonium	experimental	2.48636e-74
				2,4-Dihydroxy-3,3-Dimethyl-Butyrate	experimental	1.76357e-57
				Alpha,Beta-Methyleneadenosine-5'-Triphosphate	experimental	1.76357e-57
				PantoylAdenylate	experimental	1.76357e-57
				Beta-Alanine	experimental	1.76357e-57
	KPN_00139	panD	2	Malonicacid	experimental	1.21167e-84
				S-oxy-L-cysteine	experimental	1.21167e-84
	KPN_02710	pdxB	5	NADH	approved,nutraceutical	2.6392e-17
				2-Oxo-4-MethylpentanoicAcid	experimental	4.4058e-17
				D-tartaricacid	experimental	7.35193e-14
				OxamicAcid	experimental	5.16747e-10
				FormicAcid	approved,experimental,investigational	5.24444e-09
	KPN_01139	purB	2	CitricAcid	approved,nutraceutical,vet_approved	3.74409e-12
				1,4-Dithiothreitol	experimental	3.74409e-12
	KPN_00478	purE	2	CitricAcid	approved,nutraceutical,vet_approved	5.98264e-47
				L-AsparticAcid	approved,nutraceutical	6.33328e-08
	KPN_00477	purK	5	GlycinamideRibonucleotide	experimental	3.45414e-12
				Adenosine5'-[γ-thio]triphosphate	experimental	3.45414e-12
				3[N-Morpholino]PropaneSulfonicAcid	experimental	3.45414e-12
				Adenosine-5'-[Beta,Gamma-Methylene]Triphosphate	experimental	3.45414e-12
				PhosphoaminophosphonicAcid-AdenylateEster	experimental	3.45414e-12
	KPN_01074	pyrC	4	DihydrooroticAcid	experimental	0
				OroticAcid	experimental,investigational	0
				LysineNz-CarboxylicAcid	experimental	0
				N-Carbamoyl-L-Aspartate	experimental	0
	KPN_03983	pyrE	4	5-O-phosphono-alpha-D-ribofuranosyldiphosphate	approved,experimental,investigational	1.16841e-149
				OroticAcid	experimental,investigational	1.16841e-149
				6-Hydroxyuridine-5'-Phosphate	experimental	2.9301e-21
				Fluorouracil	approved	2.9301e-21
	KPN_01277	pyrF	3	6-Hydroxyuridine-5'-Phosphate	experimental	1.91224e-140
				1-(5'-Phospho-Beta-D-Ribofuranosyl)BarbituricAcid	experimental	1.91224e-140
				Uridinemonophosphate	experimental	2.13725e-50
	KPN_02000	ribC	1	Riboflavin	approved,investigational,nutraceutical,vet_approved	3.01901e-137
	KPN_00020	ribF	3	Flavinmononucleotide	approved,investigational	5.03762e-33
				CitricAcid	approved,nutraceutical,vet_approved	5.03762e-33
				7,8-dimethylalloxazine	experimental	5.03762e-33
	KPN_00367	ribH	15	5-Nitro-6-Ribityl-Amino-2,4(1h,3h)-Pyrimidinedione	experimental	3.21596e-55
				6,7-Dioxo-5h-8-Ribitylaminolumazine	experimental	5.70192e-50
				5-Nitroso-6-Ribityl-Amino-2,4(1h,3h)-Pyrimidinedione	experimental	5.70192e-50
				3-(7-hydroxy-8-ribityllumazine-6-yl)propionicacid	experimental	5.70192e-50
				Dithioerythritol	experimental	6.75599e-26
				4-{2,6,8-Trioxo-9-[(2R,3S,4R)-2,3,4,5-Tetrahydroxypentyl]-1,2,3,6,8,9-Hexahydro-7h-Purin-7-Yl}ButylDihydrogenPhosphate	experimental	6.75599e-26
				D-1,4-dithiothreitol	experimental	6.75599e-26
				3-{2,6,8-trioxo-9-[(2S,3S,4R)-2,3,4,5-tetrahydroxypentyl]-1,2,3,6,8,9-hexahydro-7H-purin-7-Yl}propyldihydrogenphosphate	experimental	6.75599e-26
				(4S,5S)-1,2-dithiane-4,5-diol	experimental	6.75599e-26
				4-{2,6,8-Trioxo-9-[(2S,3R,4R)-2,3,4,5-Tetrahydroxypentyl]-1,2,3,6,8,9-Hexahydro-7h-Purin-7-Yl}ButylDihydrogenPhosphate	experimental	6.75599e-26
				3-{2,6,8-trioxo-9-[(2R,3S,4R)-2,3,4,5-tetrahydroxypentyl]-1,2,3,6,8,9-hexahydro-7H-purin-7-Yl}propyldihydrogenphosphate	experimental	6.75599e-26
				3-{2,6,8-trioxo-9-[(2S,3R,4R)-2,3,4,5-tetrahydroxypentyl]-1,2,3,6,8,9-hexahydro-7H-purin-7-Yl}propyldihydrogenphosphate	experimental	6.75599e-26
				3-{2,6,8-trioxo-9-[(2R,3R,4R)-2,3,4,5-tetrahydroxypentyl]-1,2,3,6,8,9-hexahydro-7H-purin-7-Yl}propyldihydrogenphosphate	experimental	6.75599e-26
				4-(6-CHLORO-2,4-DIOXO-1,2,3,4-TETRAHYDROPYRIMIDIN-5-YL)BUTYLPHOSPHATE	experimental	6.75599e-26
				5-Nitro-6-Ribityl-Amino-2,4(1h,3h)-Pyrimidinedione	experimental	3.74973e-16
	KPN_01096	tmk	9	P1-(5'-Adenosyl)P5-(5'-Thymidyl)Pentaphosphate	experimental	1.87622e-128
				Thymidine-5'-Phosphate	experimental	8.81251e-11
				2',3'-Dideoxythymidine-5'-Monophosphate	experimental	8.81251e-11
				PhosphoricAcidMono-[3-Fluoro-5-(5-Methyl-2,4-Dioxo-3,4-Dihydro-2h-Pyrimidin-1-Yl)-Tetrahyro-Furan-2-Ylmethyl]Ester	experimental	8.81251e-11
				PhosphoricAcidMono-[3-Amino-5-(5-Methyl-2,4-Dioxo-3,4-Dihydro-2h-Pyrimidin-1-Yl)-Tetrahydro-Furan-2-Ylmethyl]Ester	experimental	8.81251e-11
				3'-Azido-3'-Deoxythymidine-5'-Monophosphate	experimental	8.81251e-11
				P1-(5'-Adenosyl)P5-(5'-(3'azido-3'-Deoxythymidyl))Pentaphosphate	experimental	8.81251e-11
				PhosphoaminophosphonicAcid-AdenylateEster	experimental	8.81251e-11
				P1-(5'-Adenosyl)P5-(5'-Thymidyl)Pentaphosphate	experimental	8.81251e-11
	KPN_02493	ugd	6	Udp-Alpha-D-Xylopyranose	experimental	7.3968e-149
				UDP-alpha-D-glucuronicacid	experimental	7.3968e-149
				Sucrose	approved,experimental,investigational	3.00508e-41
				Guanosine5'-(TrihydrogenDiphosphate),P'-D-MannopyranosylEster	experimental	3.00508e-41
				NADH	approved,nutraceutical	1.59131e-25
				Copper	approved,investigational	1.59131e-25
	KPN_02492	uge	26	Uridine-Diphosphate-N-Acetylgalactosamine	experimental	8.66042e-42
				Uridinediphosphateglucose	experimental	8.66042e-42
				2'deoxy-Thymidine-5'-Diphospho-Alpha-D-Glucose	experimental	5.9335e-28
				2'deoxy-Thymidine-5'-Diphospho-Alpha-D-Glucose	experimental	1.69934e-27
				Uridine-5'-Diphosphate-Mannose	experimental	7.83264e-22
				Phenyl-Uridine-5'-Diphosphate	experimental	7.83264e-22
				Uridine-Diphosphate-N-Acetylglucosamine	experimental	7.83264e-22
				Uridine-5'-Diphosphate	experimental	7.83264e-22
				Uridine-5'-Diphosphate-4-Deoxy-4-Fluoro-Alpha-D-Galactose	experimental	7.83264e-22
				Uridinediphosphateglucose	experimental	7.83264e-22
				Uridinediphosphateglucose	experimental	1.53902e-21
				Uridine-Diphosphate-N-Acetylgalactosamine	experimental	1.53902e-21
				TetramethylammoniumIon	experimental	1.53902e-21
				Uridine-Diphosphate-N-Acetylglucosamine	experimental	1.53902e-21
				Galactose-uridine-5'-diphosphate	experimental	1.53902e-21
				UDP-alpha-D-glucuronicacid	experimental	1.53902e-21
				Cytidine-5'-Diphosphate	experimental	9.8804e-20
				Thymidine-5'-Diphospho-Beta-D-Xylose	experimental	2.46133e-16
				2'deoxy-Thymidine-5'-Diphospho-Alpha-D-Glucose	experimental	2.46133e-16
				(6R)-Folinicacid	experimental	6.29712e-16
				Uridinemonophosphate	experimental	6.29712e-16
				Uridine-5'-Diphosphate	experimental	9.45543e-15
				NADH	approved,nutraceutical	4.72594e-11
				Acetylphosphate	experimental	7.73237e-09
				2'-Monophosphoadenosine5'-Diphosphoribose	experimental	7.73237e-09
				Guanosine-5'-Diphosphate	experimental	2.89542e-07

## Sheet: 5. Putative Inhibitor List
	Supplementary Dataset 5 | Top 5% compounds with their ZINC ID and scores.
	ZINC ID	Score
	ZINC13510741	-7.0
	ZINC09007730	-7.0
	ZINC09301917	-7.0
	ZINC19849553	-7.0
	ZINC04723930	-7.0
	ZINC16671657	-7.0
	ZINC20057784	-7.0
	ZINC02495211	-7.0
	ZINC08817889	-7.0
	ZINC05313111	-7.0
	ZINC13232311	-7.0
	ZINC17057223	-7.0
	ZINC25583802	-7.0
	ZINC05313283	-7.0
	ZINC00631134	-7.0
	ZINC25584347	-7.0
	ZINC08817134	-7.0
	ZINC00102267	-7.0
	ZINC17123918	-7.0
	ZINC00627605	-7.0
	ZINC04552311	-7.0
	ZINC01898864	-7.0
	ZINC09273850	-7.0
	ZINC71787361	-7.0
	ZINC04231838	-7.0
	ZINC20265932	-7.0
	ZINC13583007	-7.0
	ZINC06871939	-7.0
	ZINC13427159	-7.0
	ZINC25757405	-7.0
	ZINC11565618	-7.0
	ZINC13125540	-7.0
	ZINC98226157	-7.0
	ZINC13124741	-7.0
	ZINC05354212	-7.0
	ZINC00117719	-7.0
	ZINC00117716	-7.0
	ZINC00002261	-7.0
	ZINC22867244	-7.0
	ZINC04116474	-7.0
	ZINC00631299	-7.0
	ZINC08996600	-7.0
	ZINC05296459	-7.0
	ZINC02392285	-7.0
	ZINC18056622	-7.0
	ZINC00139502	-7.0
	ZINC01898865	-7.0
	ZINC00863352	-7.0
	ZINC18097621	-7.0
	ZINC13582208	-7.0
	ZINC00702655	-7.0
	ZINC00702654	-7.0
	ZINC00046525	-7.0
	ZINC09123656	-7.0
	ZINC25758860	-7.0
	ZINC98216513	-7.0
	ZINC04551961	-7.0
	ZINC19891296	-7.0
	ZINC17950872	-7.0
	ZINC18060411	-7.0
	ZINC05817202	-7.0
	ZINC00407851	-7.0
	ZINC06160343	-7.0
	ZINC13451537	-7.0
	ZINC00624373	-7.0
	ZINC00633995	-7.0
	ZINC19891650	-7.0
	ZINC06161242	-7.0
	ZINC19891831	-7.0
	ZINC02335208	-7.0
	ZINC00402476	-7.0
	ZINC25574317	-7.0
	ZINC01117539	-7.0
	ZINC04528000	-7.0
	ZINC00633718	-7.0
	ZINC00402489	-7.0
	ZINC00402489	-7.0
	ZINC00407771	-7.0
	ZINC00407773	-7.0
	ZINC18142367	-7.0
	ZINC20481962	-7.0
	ZINC05817559	-7.0
	ZINC16247246	-7.0
	ZINC01118532	-7.0
	ZINC09177977	-7.0
	ZINC01118838	-7.0
	ZINC40917624	-7.0
	ZINC25760157	-7.0
	ZINC09233722	-7.0
	ZINC01120618	-7.0
	ZINC09042292	-7.0
	ZINC01121149	-7.0
	ZINC01121243	-7.0
	ZINC08413072	-7.0
	ZINC09008745	-7.0
	ZINC08413122	-7.0

## Sheet: 6. Common Metabolite List 
	Supplementary Dataset 6 | List of the metabolic compounds shared by human and K. pneumoniae. This list was compiled using the human metabolic reconstruction Recon 2 and BioCyc Database.
	Common Metabolite List
	10-formyltetrahydrofolate
	(r)-propane-1,2-diol
	(s)-propane-1,2-diol
	3-phospho-d-glyceroyl phosphate
	1-pyrroline-5-carboxylate
	(s)-2-[5-amino-1-(5-phospho-d-ribosyl)imidazole-4-carboxamido]succinate
	l-2-amino-3-oxobutanoate
	2-deoxy-d-ribose 1-phosphate
	2-deoxy-d-ribose 5-phosphate
	2-keto-4-methylthiobutyrate
	2-oxobutanoate
	d-glycerate 2-phosphate
	2-phosphoglycolate
	3,4-dihydroxyphenylacetaldehyde
	3-(4-hydroxyphenyl)pyruvate
	(s)-3-hydroxybutanoyl-coa
	3-methyl-2-oxobutanoate
	(s)-3-methyl-2-oxopentanoate
	3-oxodecanoyl-coa
	3-oxododecanoyl-coa
	3-oxohexadecanoyl-coa
	3-oxooctadecanoyl-coa
	3-oxotetradecanoyl-coa
	3-phospho-d-glycerate
	3-phosphohydroxypyruvate
	3-sulfino-l-alanine
	4-aminobutanoate
	4-aminobutanal
	4-hydroxybenzoate
	4-hydroxyphenylacetaldehyde
	4-hydroxyphenylacetate
	4-ımidazolone-5-propanoate
	4-methyl-2-oxopentanoate
	d-4-phosphopantothenate
	n-((r)-4-phosphopantothenoyl)-l-cysteine
	5-amino-1-(5-phospho-d-ribosyl)imidazole-4-carboxylate
	5-amino-4-oxopentanoate
	5-methylthio-5-deoxy-d-ribose 1-phosphate
	5-methylthio-5-deoxy-d-ribulose 1-phosphate
	5-methylthioadenosine
	5-methyltetrahydrofolate
	6-phospho-d-gluconate
	6-phospho-d-glucono-1,5-lactone
	acyl carrier protein
	s-formylglutathione
	acetoacetyl-coa
	aminoacetone
	acetyl-acp
	acetate
	acetaldehyde
	acetyl-coa
	n-acetyl-l-glutamyl 5-phosphate
	n-acetyl-l-glutamate 5-semialdehyde
	n-acetyl-d-galactosamine 1-phosphate
	n-acetyl-d-galactosamine
	n-acetyl-d-glucosamine 1-phosphate
	n-acetyl-d-glucosamine 6-phosphate
	n-acetyl-d-glucosamine
	n-acetyl-l-glutamate
	n-acetyl-d-mannosamine
	n-acetyl-d-mannosamine 6-phosphate
	n2-acetyl-l-ornithine
	adenine
	adenosine
	adenosylcobalamin
	agmatine
	s-adenosyl-l-homocysteine
	2-amino-4-hydroxy-6-(erythro-1,2,3-trihydroxypropyl)dihydropteridine triphosphate
	5-amino-1-(5-phospho-d-ribosyl)imidazole-4-carboxamide
	5-amino-1-(5-phospho-d-ribosyl)imidazole
	2-oxoglutarate
	beta-alanine
	d-alanine
	l-alanine
	s-adenosyl-l-methionine
	s-adenosylmethioninamine
	anthranilate
	p1,p4-bis(5-adenosyl) tetraphosphate
	adenosine 5-phosphosulfate
	l-arabinose
	l-arginine
	n(omega)-(l-arginino)succinate
	l-ascorbate
	l-asparagine
	l-aspartate
	crotonoyl-coa
	betaine aldehyde
	butanoyl-coa
	biotin
	butyrate (n-c4:0)
	benzoate
	calcium
	n-carbamoyl-l-aspartate
	cob(ı)alamin
	carbamoyl phosphate
	citrate
	l-citrulline
	chloride
	carbon monoxide
	coenzyme a
	coproporphyrinogen ııı
	l-carnitine
	cytosine
	hydrogen cyanide
	l-cysteine
	l-cystathionine
	cytidine
	deoxyadenosine
	5-deoxyadenosine
	decanoyl-coa (n-c10:0coa)
	n6-(1,2-dicarboxyethyl)-amp
	deoxycytidine
	trans-dodec-2-enoyl-coa
	dodecanoyl-acp (n-c12:0acp)
	dodecanoate (n-c12:0)
	dodecanoyl-coa (n-c12:0coa)
	deoxyguanosine
	dihydroxyacetone
	dihydroxyacetone phosphate
	7,8-dihydrofolate
	(s)-dihydroorotate
	deoxyinosine
	2,3-diketo-5-methylthio-1-phosphopentane
	dimethylallyl diphosphate
	dna 5-methylcytosine
	dna
	deamino-nad+
	dopamine
	dephospho-coa
	dtdp-4-dehydro-6-deoxy-d-glucose
	dtdp-4-dehydro-6-deoxy-l-mannose
	dtdpglucose
	dtdp-l-rhamnose
	deoxyuridine
	d-erythrose 4-phosphate
	ethanolamine
	ethanol
	d-fructose 1-phosphate
	d-fructose 6-phosphate
	flavin adenine dinucleotide oxidized
	flavin adenine dinucleotide reduced
	formaldehyde
	d-fructose 1,6-bisphosphate
	n2-formyl-n1-(5-phospho-d-ribosyl)glycinamide
	formate
	n-formimidoyl-l-glutamate
	2-(formamido)-n1-(5-phospho-d-ribosyl)acetamidine
	5-formamido-1-(5-phospho-d-ribosyl)imidazole-4-carboxamide
	farnesyl diphosphate
	d-fructose
	l-fucose
	fumarate
	d-glucose 1-phosphate
	glyceraldehyde 3-phosphate
	sn-glycero-3-phosphocholine
	d-glucose 6-phosphate
	alpha-d-galactose 1-phosphate
	d-galactose
	galactitol
	d-glucosamine 6-phosphate
	d-glucosamine
	n1-(5-phospho-d-ribosyl)glycinamide
	glycolaldehyde
	gdp-d-mannose
	d-glucose
	d-glucarate
	d-glucuronate 1-phosphate
	d-glucuronate
	l-glutamine
	l-glutamate 5-phosphate
	l-glutamate 5-semialdehyde
	l-glutamate
	gamma-l-glutamyl-l-cysteine
	glyoxylate
	glycine
	d-glyceraldehyde
	glycine betaine
	glycerol 3-phosphate
	(r)-glycerate
	glycerol
	geranyl diphosphate
	guanosine
	oxidized glutathione
	reduced glutathione
	guanine
	hydrogen peroxide
	h+
	bicarbonate
	l-homocysteine
	hexadecanoate (n-c16:0)
	hexadecenoate (n-c16:1)
	hexadecenoyl-coa (n-c16:1coa)
	trans-hexadec-2-enoyl-coa
	cis-hexadec-9-enoyl-[acyl-carrier protein] (n-c16:1)
	l-histidine
	hydroxymethylbilane
	l-homoserine
	hydroxypyruvate
	hypoxanthine
	ısocitrate
	l-ısoleucine
	myo-ınositol
	ınosine
	ısopentenyl diphosphate
	potassium
	d-lactate
	l-lactate
	d-lactaldehyde
	l-lactaldehyde
	l-leucine
	(r)-s-lactoylglutathione
	l-lysine
	malonyl-[acyl-carrier protein]
	l-malate
	d-mannose 1-phosphate
	d-mannose 6-phosphate
	d-mannose
	mercaptopyruvate
	l-methionine
	5,10-methenyltetrahydrofolate
	1d-myo-ınositol 1-phosphate
	5,10-methylenetetrahydrofolate
	malonate semialdehyde
	methylglyoxal
	myristoyl-acp (n-c14:0acp)
	sodium
	nicotinate
	nicotinamide adenine dinucleotide
	nicotinamide adenine dinucleotide - reduced
	nicotinamide adenine dinucleotide phosphate
	nicotinamide adenine dinucleotide phosphate - reduced
	nicotinamide
	ammonium
	nicotinate d-ribonucleotide
	nitric oxide
	superoxide anion
	oxaloacetate
	octanoyl-coa (n-c8:0coa)
	octadecanoyl-acp (n-c18:0acp)
	octadecanoate (n-c18:0)
	octadecenoate (n-c18:1)
	octanoate (n-c8:0)
	cis-octadec-11-enoyl-[acyl-carrier protein] (n-c18:1)
	trans-octadec-2-enoyl-coa
	octadecenoyl-coa (n-c18:1coa)
	ornithine
	orotidine 5-phosphate
	phenylacetic acid
	phenylacetaldehyde
	palmitoyl-acp (n-c16:0acp)
	pantetheine 4-phosphate
	adenosine 3,5-bisphosphate
	3-phosphoadenylyl sulfate
	pyridoxine 5-phosphate
	phenethylamine
	phosphoenolpyruvate
	phenylacetyl-coa
	l-phenylalanine
	o-phospho-l-homoserine
	phenylpyruvate
	phosphate
	palmitoyl-coa (n-c16:0coa)
	(r)-pantothenate
	propionate (n-c3:0)
	porphobilinogen
	propanoyl-coa
	diphosphate
	protoporphyrin
	protoporphyrinogen ıx
	ınorganic triphosphate
	5-phospho-beta-d-ribosylamine
	l-proline
	5-phospho-alpha-d-ribose 1-diphosphate
	o-phospho-l-serine
	putrescine
	pyridoxamine 5-phosphate
	pyridoxamine
	pyridoxal 5-phosphate
	pyridoxal
	pyridoxine
	pyruvate
	quinolinate
	alpha-d-ribose 1-phosphate
	alpha-d-ribose 5-phosphate
	d-ribulose
	ribitol
	d-ribose
	d-ribulose 5-phosphate
	sedoheptulose 7-phosphate
	d-sorbitol
	selenide
	selenophosphate
	d-serine
	l-serine
	sulfite
	sulfate
	spermidine
	stearoyl-coa (n-c18:0coa)
	succinate
	succinyl-coa
	succinic semialdehyde
	thiocyanate
	tetradecanoyl-coa (n-c14:0coa)
	cis-tetradec-7-enoyl-[acyl-carrier protein] (n-c14:1)
	5,6,7,8-tetrahydrofolate
	thiamin
	thiamin monophosphate
	thiamine diphosphate
	l-threonine
	oxidized thioredoxin
	reduced thioredoxin
	trehalose
	l-tryptophan
	thiosulfate
	tetradecanoate (n-c14:0)
	tetradecenoate (n-c14:1)
	tyramine
	l-tyrosine
	udp-n-acetyl-d-glucosamine
	udp-n-acetyl-d-galactosamine
	udpglucose
	udpgalactose
	udp-d-glucuronate
	uroporphyrinogen ııı
	uracil
	uridine
	l-valine
	xanthine
	xanthosine 5-phosphate
	xtp
	xanthosine
	d-xylulose 5-phosphate
	d-xylose
	d-xylulose
	l-xylulose
	3,4-dihydroxyphenylacetate
	acetol
	adp
	adpglucose
	adpribose
	amp
	atp
	camp
	cdp
	cys-gly
	choline
	cmp
	co2
	ctp
	dadp
	damp
	datp
	dcdp
	dcmp
	dctp
	dgdp
	dgmp
	dgtp
	dıdp
	dımp
	dıtp
	dtdp
	dtmp
	dttp
	dudp
	dump
	dutp
	fe2+
	fe3+
	fmn
	gdp
	glycolate
	gmp
	gtp
	h2o
	ıdp
	ımp
	ıtp
	lactose
	malonyl-coa
	maltose
	maltotriose
	nmn
	o2
	orotate
	protoheme
	riboflavin
	sarcosine
	sucrose
	taurine
	thymine
	thymidine
	udp
	ump
	urate
	urocanate
	urea
	utp
	dihydroneopterin
	3-oxohexanoyl-coa
	l-fuculose
	(s)-3-hydroxydodecanoyl-coa
	acetoacetyl-acp
	(s)-3-hydroxyhexadecanoyl-coa
	(s)-3-hydroxytetradecanoyl-coa
	trans-dec-2-enoyl-coa
	3-oxooctanoyl-coa
	malonate
	zinc
	nitrite
	d-gluconate
	maltotetraose
	maltopentaose
	maltohexaose
	maltoheptaose
	cyanate
	allantoin
	allantoate
	1,2-diacyl-sn-glycerol (didodecanoyl, n-c12:0)
	(s)-3-hydroxydecanoyl-coa
	(s)-3-hydroxyoctadecanoyl-coa
	hexanoyl-coa (n-c6:0coa)
	decanoate (n-c10:0)
	trans-hex-2-enoyl-coa
	d-alanyl-d-alanine
	l-prolinylglycine
	n1-acetylspermidine
	n8-acetylspermidine
	2,3-cyclic ump
	3-ump
	1-dodecanoyl-sn-glycerol 3-phosphate
	h2
	glutaryl-coa
	3-amp
	4-methylthio-2-oxobutanoate
	(r)-3-hydroxydodecanoyl-[acyl-carrier protein]
	(r)-3-hydroxydecanoyl-[acyl-carrier protein]
	(s)-3-hydroxyhexanoyl-coa
	(r)-3-hydroxyhexanoyl-[acyl-carrier protein]
	(s)-3-hydroxyoctanoyl-coa
	(r)-3-hydroxyoctanoyl-[acyl-carrier protein]
	r-3-hydroxypalmitoyl-[acyl-carrier protein]
	3-oxododecanoyl-[acyl-carrier protein]
	3-oxodecanoyl-[acyl-carrier protein]
	3-oxohexanoyl-[acyl-carrier protein]
	3-oxotetradecanoyl-[acyl-carrier protein]
	3-oxooctanoyl-[acyl-carrier protein]
	3-oxohexadecanoyl-[acyl-carrier protein]
	but-2-enoyl-[acyl-carrier protein]
	co2+
	3-methylthiopropionate
	trans-oct-2-enoyl-coa
	trans-dodec-2-enoyl-[acyl-carrier protein]
	trans-dec-2-enoyl-[acyl-carrier protein]
	trans-hex-2-enoyl-[acyl-carrier protein]
	trans-tetradec-2-enoyl-[acyl-carrier protein]
	trans-oct-2-enoyl-[acyl-carrier protein]
	trans-hexadec-2-enoyl-[acyl-carrier protein]
	glycerol 2-phosphate
	5-aminopentanoate
	cardiolipin (tetrahexadecanoyl, n-c16:0)
	mn2+
	glutarate
	trimethylamine n-oxide
	trimethylamine
	phosphatidylglycerol (dihexadecanoyl, n-c16:0)
	sn-glycero-3-phospho-1-inositol
	dimethyl sulfide
	delta1-piperideine-2-carboxylate
	n-acetyl-l-aspartate
	acetoacetate
	3-oxopropanoate
	propionate
	2-acetamido-5-oxopentanoate
	glycerone
	retinal
	butyrate
	retinol
	palmitate
	lipoamide
	dihydrolipoamide
	apo-acp
	s-acetyldihydrolipoamide
	butyryl-acp
	3-oxodecanoyl-acp
	3-oxooctanoyl-acp
	3-oxohexadecanoyl-acp
	3-oxotetradecanoyl-acp
	hexanoyl-coa
	3-oxohexanoyl-acp
	d-3-hydroxyhexanoyl-acp
	hexanoyl-acp
	octanoyl-acp
	decanoyl-acp
	3-oxododecanoyl-acp
	d-3-hydroxydodecanoyl-acp
	5-hydroxyisourate
	nadh
	nad
	ppi
	nadph
	nadp
	protocatechuatealdehyde
	malonyl-acyl-carrierprotein-
	acp
	coa
	d-ribulose5-phosphate
	d-glucose-6-phosphate
	gaba
	4-oxobutanoate
	n-acetyl-d-chondrosamine
	n-acetyl-d-glucosamine1-phosphate
	n-acetyl-d-glucosamine-6-phosphate
	udp-n-acetylglucosamine
	2-oxobutyrate
	tpp
	n-acetylmannosamine-6-phosphate
	butyryl-coa
	fad
	crotonyl-coa
	fadh2
	octanoyl-coa
	lauroyl-coa
	2e-dodecenoyl-coa
	myristoyl-coa
	palmitoyl-coa
	2e-hexadecenoyl-coa
	2e-octadecenoyl-coa
	n-acetylornithine
	s-adenosyl-homocysteine
	adenosine-3-5-bisphosphate
	calomide
	prpp
	aps
	3-phosphoadenylylsulfate
	adenylosuccinate
	aıcar
	d-glucosamine-phosphate
	faıcar
	tetrahydrofolate
	aır
	5-phosphoribosyl-4-carboxy-5-aminoimidazole
	pyridoxal-phosphate
	pyridoxamine-phosphate
	alpha-tolualdehyde
	2-oxopropanal
	r-1,2-propanediol
	amylotriose
	l-2-amino-acetoacetate
	appppa
	co
	l-argininosuccinate
	citrulline
	carbamoylphosphate
	betaine-aldehyde
	d-erythrose4-phosphate
	triphosphate
	cbl
	coproporphyrinogenııı
	protoporphyrinogenıx
	3-sulfinoalanine
	glycerone-phosphate
	dihydrofolate
	s-dihydroorotate
	homoprotocatechuate
	7-8-dihydroneopterin-3-triphosphate
	dmapp
	ısopentenyldiphosphate
	geranyldiphosphate
	dna-5-methylcytosine
	gsh
	oxidized-glutathione
	2-phospho-d-glycerate
	fe3
	aminoethanol
	d-fructose-1,6-bisphosphate
	heme
	glyoxalate
	n-formimino-l-glutamate
	d-fructose-1-phosphate
	ttp
	5-aminolevulinate
	glycerol-3-phosphate
	glycerophosphocholine
	l-glutamate5-semialdehyde
	l-glutamyl-5-phosphate
	6-phospho-d-glucono-1-5-lactone
	dulcose
	udp-glucose
	1-3-bisphospho-d-glycerate
	gar
	n-formyl-gar
	gdp-mannose
	d-mannose1-phosphate
	5-10-methylenetetrahydrofolate
	udpglucuronate
	d-glucuronate-1-phosphate
	glucuronate
	gamma-glutamylcysteine
	5-phosphoribosylamine
	glycerate
	r-s-lactoylglutathione
	xmp
	farnesyldiphosphate
	3-oxopalmitoyl-coa
	3-oxostearoyl-coa
	pm
	d-mannose-6-phosphate
	ınositol-1-phosphate
	propionyl-coa
	5-10-methenyltetrahydrofolate
	niacin
	nicotinamide-ribonucleotide
	deamido-nad
	nicotinate-ribonucleotide
	no
	orotidylic-acid
	pyridoxine-phosphate
	pyridoxol
	3-phosphonooxypyruvate
	r-4-phosphopantothenoyl-l-cysteine
	phosphopantetheine
	ribose-1-phosphate
	5-phosphoribosylformylglycinamidine
	d-xylulose5-phosphate
	sedoheptulose7-phosphate
	sorbitol
	thiamine-phosphate
	dtdp-4-oxo-6-deoxy-d-glucose
	dtdp-4-oxo-l-rhamnose
	udp-galactose
	uroporphyrinogenııı
	geranylgeranyl-diphosphate
	r-3-hydroxybutanoate
	5beta-cholestane-3alpha-7alpha-26-triol
	3alpha-7alpha-dihydroxy-5beta-cholestan-26-al
	2-oxo-6-aminocaproate
	phytate
	thyminose
	2-methylacetoacetyl-coa
	3-4-dihydroxyphenylethyleneglycol
	3-4-dihydroxymandelaldehyde
	dehydroalanine
	r-3-hydroxydecanoyl-acyl-carrier-protein
	2e-decenoyl-acp
	2e-dodecenoyl-acp
	2e-tetradecenoyl-acp
	r-3-hydroxypalmitoyl-acyl-carrierprotein-
	2e-hexadecenoyl-acp
	but-2-enoyl-acyl-carrier-protein
	2e-hexenoyl-acp
	r-3-hydroxyoctanoyl-acyl-carrier-protein
	2e-octenoyl-acp
	h2o2
	d-lyxulose
	2e-hexenoyl-coa
	2e-octenoyl-coa
	2e-decenoyl-coa
	na+
	saıcar
	d-fructose-6-phosphate
	cl-
	hcn
	glyceraldehyde3-phosphate
	s-hydroxyhexanoyl-coa
	s-hydroxyoctanoyl-coa
	s-hydroxydecanoyl-coa
	s-3-hydroxydodecanoyl-coa
	s-3-hydroxytetradecanoyl-coa
	s-3-hydroxyhexadecanoyl-coa
	k+
	l-lyxulose
	o2-
	zn2+
	r-3-hydroxybutanoyl-acyl-carrier-protein
	deoxyribose-5-phosphate
	deoxyribose-1-phosphate
	phosphoserine
	myristic-acid
	n-acetyl-d-galactosamine-1-phosphate
	homocysteine
	glucose-1-phosphate
	h2co3
	4-methylthio-2-oxobutyrate
	2,3-diketo5-methylthio-1-phosphopentane
	l-ınositol
	p-hydroxyphenylpyruvate
	s-3-hydroxyoctadecanoyl-coa
	decanoate
	1,5-diaminopentane
	2,3-cyclic amp
	2,3-cyclic cmp
	2,3-cyclic gmp
	2-dehydro-3-deoxy-d-gluconate 6-phosphate
	2-dehydro-3-deoxy-d-gluconate
	2-hydroxy-3-oxopropanoate
	2-octaprenyl-6-hydroxyphenol
	2-octaprenyl-6-methoxyphenol
	(3s)-3-hydroxyadipyl-coa
	d-arabitol
	cis-aconitate
	adenosyl cobyrinate diamide
	adenosyl cobinamide
	silver
	p1,p5-bis(5-adenosyl) pentaphosphate
	arsenite
	l-aspartate 4-semialdehyde
	butanal
	cobinamide
	cadmium
	cob(ı)yrinate a,c diamide
	cu+
	cu2+
	1,2-dihydroxy-5-(methylthio)pent-1-en-3-one
	reduced fmn
	sn-glycero-3-phosphoethanolamine
	d-galactonate
	d-galacturonate
	p1,p4-bis(5-guanosyl) tetraphosphate
	hydrogen sulfide
	hg2+
	2-hydroxy-3-keto-5-methylthiopentenyl-1-phosphate
	l-ıdonate
	ındole
	ındolepyruvate
	d-malate
	d-mannonate
	melibiose
	magnesium
	s-methyl-l-methionine
	molybdate
	nickel
	2-oxo-3-hydroxy-4-phosphobutanoate
	5-oxopentanoate
	(r)-pantoate
	o-phospho-4-hydroxy-l-threonine
	propanal
	propanol
	phenylpropanoate
	d-ribose 1,5-bisphosphate
	reduced riboflavin
	sulfur
	trans-tetradec-2-enoyl-coa
	udp-n-acetyl-d-mannosamine
	undecaprenyl-diphospho-n-acetylmuramoyl-l-alanyl-d-glutamyl-meso-2,6-diaminopimeloyl-d-alanyl-d-alanine
	undecaprenyl diphosphate
	cellobiose
	3-(3-hydroxy-phenyl)propionate
	catechol
	n2-succinyl-l-glutamate 5-semialdehyde
	sucrose 6-phosphate
	2,3-cyclic-amp
	2,3-cyclic-cmp
	2,3-cyclic-gmp
	2,3-cyclic-ump
	dihydro-3-coumaric-acid
	nh3
	4-phosphonooxy-threonine
	d-lyxitol
	decanoyl-coa
	2e-tetradecenoyl-coa
	adenosyl-cobinamide
	adenosyl-cobyrinate-diamide
	ribose-5-phosphate
	ag
	optal
	bis5-adenosyl-pentaphosphate
	l-aspartate4-semialdehyde
	fmnh2
	s
	ca2+
	cadaverine
	cd2+
	cu
	cobıyrinate-diamide
	h2s
	2-keto-3-deoxy-6-phosphogluconate
	3s-3-hydroxyadipyl-coa
	methyl-sulfide
	pantoate
	bactoprenyl-diphosphate
	s-3-hydroxybutyryl-coa
	hexanoate
	reduced-riboflavin
	glycerol-2-phosphate
	glycerophosphoethanolamine
	d-galactose-1-phosphate
	galactose
	tartronate-semialdehyde
	gppppg
	ni2+
	undecaprenyl-diphospho-n-acetylmuramoyl-l-alanyl-d-glutamyl-meso-2-6-diaminopimeloyl-d-alanyl-d-alanine
	ribose-1-5-bisphosphate
	n-succinyl-l-glutamate
	n-succinyl-l-glutamate-5-semialdehyde
	ch33no
	ch33n
	xylose
	salicin
	ursin
	ınositol-1,2,3-5-6-pentakisphosphate
	dpg
	cyanidin-3-o-rutinoside
	cyanidin-3-o-rutinoside-5-o-beta-d-glucoside
	p-hydroxybenzaldehyde
	1,2-dihydroxy-3-keto-5-methylthiopentene
	octanoate
